# Supplementary material for: Genome-wide RNAi Screen Reveals a Role for Multipass Membrane Proteins in Endosome-to-Golgi Retrieval
Source: Cell Rep. 2014 Nov 20;9(5):1931–45. doi: 10.1016/j.celrep.2014.10.053 (PMC4542293; doi:10.1016/j.celrep.2014.10.053)
Supplement: Table S1. TGN Retrieval Ratios Measured in the Pilot Screen of 310 Trafficking Genes, Related to Figure 1 [file mmc2.xlsx]

## Sheet: VPS homologs
Table S1A: Pilot Endosome-to-Golgi Retrieval Screen of VPS homolog Genes. Listed are the measured TGN retrieval ratios for 60 VPS homolog genes (and for negative and positive control wells) assayed using ON TARGETplusTM siRNA pools (Dharmacon) in a representative experiment performed in duplicate (A and B values).
Gene Name	TGN retrieval Ratio A	TGN Retrieval Ratio B
(-)	0.59	0.59
(+) SNX1	0.51	0.5
DNM1L	0.5	0.59
VPS4B	sparse	0.42
STX12	0.6	0.64
PIK3R4	0.59	0.56
RAB5C	0.67	0.67
MGC10485	0.63	0.64
VPS29	0.59	0.54
SHAX3	0.66	0.65
PIK3CA	0.35	0.43
STXBP2	0.65	0.63
DNM2	0.64	0.66
VPS4A	0.64	0.63
STX7	0.59	0.6
VPS16	0.6	0.6
RAB5B	0.66	0.65
VPS26A	0.61	0.59
BECN1	0.65	0.64
GOLGB1	0.54	0.52
VPS35	0.48	0.51
STXBP3	0.66	0.62
DNM1	0.54	0.51
KATNA1	0.7	0.7
VPS41	0.56	0.53
VPS18	0.56	0.52
EAP30	0.57	0.64
STAM	0.4	0.5
SYCP1	0.64	0.6
VPS33A	0.65	0.6
C13ORF9	0.69	0.68
VPS52	0.5	0.55
BC-2	0.4	0.27
KATNAL1	0.54	0.58
RABGEF1	0.59	0.64
ZFYVE20	0.65	0.63
TSG101	0.45	0.44
ZFYVE28	0.55	0.6
PDCD6IP	0.56	0.57
VPS33B	0.67	0.63
STX8	0.56	0.56
FLJ10979	0.6	0.59
DKFZP564O123	0.54	0.54
SNX1	0.67	0.65
VPS11	0.52	0.49
FLJ11749	0.45	0.45
VPS24	0.67	0.7
HGS	0.55	0.56
PTPN23	0.35	0.38
PIK3C3	0.59	0.63
STX6	0.59	0.59
VPS54	0.47	0.48
CHMP1.5	0.63	0.64
SNX2	0.54	0.53
COH1	0.65	0.64
RAB5A	0.52	0.53
MGC10540	0.62	0.58
VPS28	0.3	0.38
C20ORF178	0.61	0.59
PIK3CD	0.59	0.64
VPS45A	0.65	0.67
VPS13A	0.63	0.62

## Sheet: Endocytosis
Table S1B: Pilot Endosome-to-Golgi Retrieval Screen of Endocytosis Genes. Listed are the measured TGN retrieval ratios for 60 endocytosis genes (and for negative and positive control wells) assayed using ON TARGETplusTM siRNA pools (Dharmacon) in a representative experiment performed in duplicate (A and B values).
Gene Name	TGN retrieval Ratio A	TGN Retrieval Ratio B
(-)	0.61	0.58
(+) SNX1	0.5	0.48
CLTC	0.35	0.37
CLTCL1	0.59	0.53
AP2M1	0.53	0.54
AP2S1	0.61	0.55
AP1G1	0.53	0.53
AP1G2	0.66	0.63
AP1M1	0.65	0.63
AP3D1	0.54	0.57
AP3M1	0.64	0.69
AP4E1	0.53	0.52
AP4M1	0.6	0.59
FLOT1	0.48	0.5
FLOT2	0.67	0.65
DNAJC6	0.55	0.6
GAK	0.64	0.63
PICALM	0.68	0.61
SNX9	0.65	0.67
SNX5	0.63	0.64
Rab4A	0.63	0.62
FLJ20298	0.59	0.58
YIPF6	0.6	0.6
CNO	0.62	0.6
PIK3C2A	0.55	0.56
AAK1	0.64	0.58
DAB2	0.57	0.58
ARH	0.61	0.6
ARRB1	0.28	0.27
ARRB2	0.66	0.64
HIP1	0.67	0.67
HIP1R	0.59	0.58
NUMB	0.66	0.61
NUMBL	0.6	0.62
SH3BP4	0.67	0.65
HRB	0.64	0.61
REPS1	0.69	0.64
SBLF	0.66	0.69
STN2	0.44	0.52
NECAP1	0.49	0.55
NECAP2	0.59	0.59
ITSN1	0.68	0.64
ITSN2	0.55	0.55
SYNJ1	0.67	0.65
SYNJ2	0.55	0.52
CD2AP	0.62	0.64
SH3KBP1	0.63	0.62
PLAA	0.53	0.55
PLEKHM2	0.66	0.63
ENTH	0.61	0.6
EPS15	0.55	0.5
EPS15L1	0.62	0.61
EPN1	0.61	0.56
EPN2	0.58	0.51
FLJ25421	0.66	0.65
AFTIPHILIN	0.67	0.68
FLJ11088	0.57	0.6
FLJ11506	0.67	0.65
FLJ10074	0.52	0.55
TPD52	0.63	0.69
TPD52L1	0.58	0.56
SH3D19	0.49	0.45

## Sheet: SNAREs
Table S1C: Pilot Endosome-to-Golgi Retrieval Screen of SNARE protein Genes. Listed are the measured TGN retrieval ratios for 50 SNARE protein genes (and for negative and positive control wells) assayed using ON TARGETplusTM siRNA pools (Dharmacon) in a representative experiment performed in duplicate (A and B values).
Gene Name	TGN retrieval Ratio A	TGN Retrieval Ratio B
(-)	0.59	0.59
(+) SNX1	0.51	0.5
Syn1	0.54	0.54
Syn2	0.58	0.59
Syn3	0.56	0.56
Syn4	0.54	0.53
Syn5	0.46	0.52
Syn6	0.59	0.55
Syn7	0.57	0.56
Syn8	0.52	0.5
Syn9	0.41	0.4
Syn10	0.46	0.4
Syn11	0.6	0.6
Syn12	0.63	0.62
Syn16	0.63	0.65
Syn17	0.58	0.6
Syn18	0.6	0.58
SNAP23	0.6	0.58
SNAP25	0.54	0.45
SNAP29	0.58	0.58
SNAP47	0.61	0.6
VAMP1	0.62	0.63
VAMP2	0.58	0.56
VAMP3	0.54	0.52
VAMP4	0.62	0.63
VAMP5	0.42	0.47
VAMP7	0.65	0.64
VAMP8	0.54	0.54
YKT6BY	0.45	0.5
SEC22A	0.55	0.55
SEC22B	0.27	0.33
SEC22C	0.59	0.61
BET1	0.52	0.51
GS15	0.61	0.59
GS27	0.57	0.55
GS28	0.43	0.39
VTI1A	0.6	0.57
VTI1B	0.57	0.57
SLT1	0.59	0.59
SEC20	0.61	0.62
MUNC181	0.64	0.63
MUNC182	0.63	0.57
MUNC183	0.61	0.62
VPS33A	0.54	0.53
VPS33B	0.63	0.62
VPS45	0.63	0.68
SLY1	0.53	0.51
SEC15P	0.61	0.62
EXO70	0.55	0.57
STXBP6	0.61	0.63
STXBP5L	0.6	0.6
GOPC	0.63	0.58

## Sheet: Dyneins
Table S1D: Pilot Endosome-to-Golgi Retrieval Screen of Dynein Genes. Listed are the measured TGN retrieval ratios for 41 dynein genes (and for negative and positive control wells) assayed using ON TARGETplusTM siRNA pools (Dharmacon) in a representative experiment performed in duplicate (A and B values).
Gene Name	TGN retrieval Ratio A	TGN Retrieval Ratio B
(-)	0.65	0.65
(+) SNX1	0.54	0.54
DNAH1	0.67	0.69
DNAH3	0.61	0.61
DNAH5	0.64	0.63
DNAH7	0.67	0.64
DNAH8	0.67	0.65
DNAH9	0.69	0.64
DNAH10	0.65	0.59
DNAH11	0.6	0.5
DNAH17	0.69	0.68
FLJ40457	0.67	0.66
DNAI1	0.42	0.45
DNAI2	0.59	0.58
DNAL4	0.69	0.65
DNALI1	0.6	0.58
FLJ32752	0.7	0.66
FLJ40427	0.69	0.67
FLJ46675	0.29	0.29
DYNC1H1	0.3	0.35
DNCI1	0.59	0.57
DNCI2	0.31	0.25
DNCLI1	0.59	0.58
DNCLI2	0.55	0.53
DNCH2	0.61	0.59
D2LIC	0.66	0.65
DNCL1	0.55	0.6
DLC2	0.54	0.55
DNCL2A	0.45	0.39
DNCL2B	0.67	0.64
TCTEL1	0.59	0.58
TCTEL3	0.65	0.64
LOC440870	0.51	0.45
LOC442057	0.5	0.49
LOC644024	0.58	0.58
LOC644056	0.72	0.73
LOC644389	0.59	0.63
LOC644452	0.67	0.63
LOC649117	0.67	0.65
LOC649123	0.63	0.63
LOC650384	0.75	0.73
LOC650412	0.64	0.58
LOC651926	0.66	0.63

## Sheet: Kinesins
Table S1E: Pilot Endosome-to-Golgi Retrieval Screen of Kinesin Genes. Listed are the measured TGN retrieval ratios for 49 kinesin genes (and for negative and positive control wells) assayed using ON TARGETplusTM siRNA pools (Dharmacon) in a representative experiment performed in duplicate (A and B values).
Gene Name	TGN retrieval Ratio A	TGN Retrieval Ratio B
(-)	0.62	0.64
(+) SNX1	0.49	0.51
KIF1A	0.61	0.59
KIF1B	0.63	0.63
KIF1C	0.61	0.61
KIF2	0.49	0.49
KIF2B	0.58	0.57
KIF2C	0.63	0.63
KIF3A	0.58	0.62
KIF3B	0.59	0.61
KIF3C	0.49	0.53
KIF4A	0.52	0.52
KIF5A	0.55	0.59
KIF5B	0.69	0.69
KIF5C	0.62	0.65
C6ORF102	0.59	0.64
LOC374654	0.59	0.6
KIF9	0.57	0.63
CENPE	sparse	sparse
KIF11	sparse	sparse
KIF12	0.66	0.69
KIF13A	0.55	0.63
KIF13B	0.26	0.31
KIF14	0.56	0.54
KIF15	0.67	0.63
C20ORF23	0.61	0.62
KIF17	0.59	0.61
KIF18A	0.43	0.45
FLJ37300	0.62	0.61
KIF20A	0.48	0.5
KIF20B	0.61	0.58
KIF21A	0.6	0.62
KIF21B	0.67	0.67
KIF22	0.56	0.56
KIF23	0.45	0.51
KIF24	0.66	0.68
KIF25	0.66	0.69
KIF26A	0.47	0.52
FLJ10157	0.6	0.66
KIF27	0.59	0.65
KIFC1	0.38	0.4
KIFC2	0.61	0.64
KIFC3	0.63	0.64
LOC402157	0.46	0.43
LOC285643	0.61	0.59
LOC389764	0.5	0.53
LOC389765	0.58	0.61
LOC647079	0.59	0.62
LOC645106	0.57	0.67
LOC441930	0.61	0.65
KTN1	0.57	0.54

## Sheet: Myosins
Table S1F: Pilot Endosome-to-Golgi Retrieval Screen of Myosin Genes. Listed are the measured TGN retrieval ratios for 43 myosin genes (and for negative and positive control wells) assayed using ON TARGETplusTM siRNA pools (Dharmacon) in a representative experiment performed in duplicate (A and B values).
Gene Name	TGN retrieval Ratio A	TGN Retrieval Ratio B
(-)	0.6	0.62
(+) SNX1	0.51	0.53
MYO1A	0.52	0.44
MYO1B	0.53	0.56
MYO1C	0.68	0.68
MYO1D	0.62	0.63
MYO1E	0.62	0.64
MYO1F	0.46	0.52
MYO1G	0.6	0.58
MYH1	0.58	0.56
MYH2	0.62	0.6
MYH3	0.58	0.58
MYH4	0.47	0.42
MYH6	0.51	0.54
MYH7	0.5	0.58
MYH7B	0.55	0.58
MYH8	0.62	0.64
MYH9	0.64	0.66
MYH10	0.37	0.35
MYH11	0.62	0.63
MYH13	0.58	0.6
MYH14	0.48	0.43
MYH15	0.48	0.42
MYO3A	0.67	0.6
MYO3B	0.59	0.57
MYO5A	0.62	0.6
MYO5B	0.6	0.58
MYO5C	0.61	0.61
MYO6	0.57	0.57
MYO7A	0.62	0.62
MYO7B	0.64	0.63
MYO9A	0.59	0.55
MYO9B	0.52	0.5
MYO10	0.64	0.64
MYO15A	0.59	0.61
MYO18A	0.57	0.6
MYO18B	0.58	0.55
MYR8	0.59	0.66
LOC392335	0.65	0.65
LOC441442	0.66	0.66
LOC643248	0.56	0.59
LOC651682	0.59	0.61
LOC651685	0.57	0.53
LOC389031	0.66	0.6
LOC129285	0.6	0.61

## Sheet: Pilot screen validation
Table S1G: Pilot Screen Validation. 20 genes were selected for validation using individual ON TARGETplusTM siRNA oligos. Listed are Dharmacon catalog numbers for the pool and individual sequences (columns A and B), Gene symbol (C), Gene ID (D), Gene accession (E), siRNA sequence (F) and measured TGN retrieval ratios in a representative experiment performed in duplicate (A and B values in columns …
Pool Catalog Number	Duplex Catalog Number	Gene Symbol	GENE ID	Gene Accession	Sequence	TGN retrieval Ratio A	TGN Retrieval Ratio B
		(-)				0.63	0.6
		SNX1				0.44	0.42
LU-019873-01	J-019873-09	STX8	9482	NM_004853	AAUGAAACCAGGCGGGUAA	0.62	0.62
LU-019528-01	J-019528-09	STX10	8677	NM_003765	GGAAGAGACCAUCGGUAUA	0.67	0.66
LU-011971-00	J-011971-05	ARRB1	408	NM_020251	UGGAUAAGGAGAUCUAUUA	0.65	0.64
LU-024058-00	J-024058-05	SH3D19	152503	NM_001009555	GAAGAUAGAUACAGAUUGG	0.55	0.56
LU-021250-00	J-021250-05	MYH4	4622	NM_017533	GCAUAGCUCUCGAUAAGAA	0.58	0.61
LU-027149-01	J-027149-09	MYH14	79784	NM_024729	CGUCAAAUGCAAACCGAGA	0.41	0.48
LU-004958-00	J-004958-06	KIFC1	3833	NM_002263	GGACUUAAAGGGUCAGUUA	0.54	0.45
LU-012574-00	J-012574-05	DYNC1I2	1781	NM_001378	GUAAAGCUUUGGACAACUA	sparse	0.34
LU-006828-00	J-006828-05	DYNC1H1	1778	NM_001376	GAUCAAACAUGACGGAAUU	0.31	0.34
LU-020110-00	J-020110-05	DYNC1LI2	1783	NM_006141	CACGAGAGCUUCUGAAUCU	sparse	sparse
LU-019873-01	J-019873-10	STX8	9482	NM_004853	GAAUGAGGGUGCCGAACCA	0.4	0.3
LU-019528-01	J-019528-10	STX10	8677	NM_003765	CGACCAAUGAGCUGCGGAA	0.67	0.59
LU-011971-00	J-011971-06	ARRB1	408	NM_020251	AUGGAAAGCUCACCGUCUA	0.15	0.1
LU-024058-00	J-024058-06	SH3D19	152503	NM_001009555	GUUCAGAGAUGGUUCUAGA	0.68	0.67
LU-021250-00	J-021250-06	MYH4	4622	NM_017533	AAAGCUAGCUCAACUCAUC	0.6	0.63
LU-027149-01	J-027149-10	MYH14	79784	NM_024729	GCAAGGAUGACGUCGGCAA	0.63	0.59
LU-004958-00	J-004958-07	KIFC1	3833	NM_002263	GGACAGAGCGCACAACACU	0.44	0.48
LU-012574-00	J-012574-06	DYNC1I2	1781	NM_001378	GAUGUUAUGUGGUCACCUA	0.43	0.41
LU-006828-00	J-006828-06	DYNC1H1	1778	NM_001376	CAGAACAUCUCACCGGAUA	0.33	0.35
LU-020110-00	J-020110-06	DYNC1LI2	1783	NM_006141	CCUCAUGACUAAACUACAA	0.35	0.37
LU-019873-01	J-019873-11	STX8	9482	NM_004853	GAUCUUGUAACUCGAGAGA	0.69	0.65
LU-019528-01	J-019528-11	STX10	8677	NM_003765	AGGUGUUCGUGGAGCGGAU	0.54	0.5
LU-011971-00	J-011971-07	ARRB1	408	NM_020251	GAACUGCCCUUCACCCUAA	0.32	0.3
LU-024058-00	J-024058-07	SH3D19	152503	NM_001009555	GCAAGUUGAUGAUUUGAAC	0.58	0.55
LU-021250-00	J-021250-07	MYH4	4622	NM_017533	CUAGAGAAGUCCCGAGUUA	0.4	0.39
LU-027149-01	J-027149-11	MYH14	79784	NM_024729	GGAGGAGACCAGGGCGAAA	0.71	0.71
LU-004958-00	J-004958-08	KIFC1	3833	NM_002263	GAACUUGCGUGCUUGUGUC	0.41	0.46
LU-012574-00	J-012574-07	DYNC1I2	1781	NM_001378	GCAUUUCUGUGGAGGGUAA	0.56	0.54
LU-006828-00	J-006828-07	DYNC1H1	1778	NM_001376	GAAAUCAACUUGCCAGAUA	0.51	0.46
LU-020110-00	J-020110-07	DYNC1LI2	1783	NM_006141	UGUGAAACCUCCCGUGAGA	0.63	0.61
LU-019873-01	J-019873-12	STX8	9482	NM_004853	GAGUGAAGAGGCUAAGCGA	0.54	0.61
LU-019528-01	J-019528-12	STX10	8677	NM_003765	AGGAAGUUGGCCAAAGUAU	0.58	0.6
LU-011971-00	J-011971-08	ARRB1	408	NM_020251	GAACGAGACGCCAGUAGAU	0.56	0.58
LU-024058-00	J-024058-08	SH3D19	152503	NM_001009555	GACACCCUCUCUACAGUAA	0.43	0.44
LU-021250-00	J-021250-08	MYH4	4622	NM_017533	GAGCAGCAACGCUUAAUAA	0.64	0.64
LU-027149-01	J-027149-12	MYH14	79784	NM_024729	GGGACCAGAUCCAGCGCAU	0.64	0.61
LU-004958-00	J-004958-09	KIFC1	3833	NM_002263	GGACUCAAACGUUGGACCA	sparse	sparse
LU-012574-00	J-012574-08	DYNC1I2	1781	NM_001378	GUGGUUAGUUGUUUGGAUU	0.49	0.45
LU-006828-00	J-006828-08	DYNC1H1	1778	NM_001376	GCAAGAAUGUCGCUAAAUU	0.36	0.37
LU-020110-00	J-020110-08	DYNC1LI2	1783	NM_006141	GAAAUGGGCUAGUGUUUUA	0.5	0.52
LU-032334-01	J-032334-09	STX19	415117	NM_001001850	GAGAAGGUUUAGUCUACUU	0.57	0.48
LU-019237-01	J-019237-09	YKT6	10652	NM_006555	GCUCAAAGCCGCAUACGAU	0.54	0.54
LU-004001-01	J-004001-09	CLTC	1213	NM_004859	GAGAAUGGCUGUACGUAAU	0.36	0.36
LU-023017-00	J-023017-05	MYH10	4628	NM_005964	CCAAUUUACUCUGAGAAUA	0.67	0.59
LU-017712-00	J-017712-05	MYO1F	4542	NM_012335	GAACAUGCUUAUCGACUGU	0.56	0.56
LU-009535-00	J-009535-05	MYO9B	4650	NM_004145	CCAAGUACGUGAAGAUGUA	0.73	0.68
LU-030838-01	J-030838-09	DNAH2	146754	NM_020877	CCAAUAAGGACACGGUAUA	0.66	0.63
LU-010586-00	J-010586-06	DYNLRB1	83658	NM_014183	CGAAUAAGCCACUCUCUUG	0.52	0.55
LU-006493-00	J-006493-06	DYNLL2	140735	NM_080677	GGAAGGCAGUGAUCAAGAA	0.52	0.52
LU-009417-00	J-009417-05	PTPN23	25930	NM_015466	GUGCACAGGUGGUAGAUUA	0.41	0.37
LU-032334-01	J-032334-10	STX19	415117	NM_001001850	UGUCCAUGCUGUAGCUCAA	0.52	0.44
LU-019237-01	J-019237-10	YKT6	10652	NM_006555	CUAUAAAACUGCCCGGAAA	0.54	0.56
LU-004001-01	J-004001-10	CLTC	1213	NM_004859	UGAGAAAUGUAAUGCGAAU	0.42	0.4
LU-023017-00	J-023017-06	MYH10	4628	NM_005964	GGGCAACUCUACAAAGAAU	0.71	0.68
LU-017712-00	J-017712-06	MYO1F	4542	NM_012335	UCGGUGUGCUGGACAUUUA	0.39	0.39
LU-009535-00	J-009535-06	MYO9B	4650	NM_004145	GCUCUCAGGUCGACUCUAA	0.59	0.53
LU-030838-01	J-030838-10	DNAH2	146754	NM_020877	CAACAAAUCUGUAGCCCGA	0.52	0.48
LU-010586-00	J-010586-07	DYNLRB1	83658	NM_014183	CGUGAACACAGAAGGCAUU	0.46	0.48
LU-006493-00	J-006493-07	DYNLL2	140735	NM_080677	GACAAGAAAUAUAACCCUA	0.54	0.56
LU-009417-00	J-009417-06	PTPN23	25930	NM_015466	GCAAACAGCGGAUGAGCAA	0.27	0.22
LU-032334-01	J-032334-11	STX19	415117	NM_001001850	GAACUUGUUAAUUUGGAGA	0.69	0.61
LU-019237-01	J-019237-11	YKT6	10652	NM_006555	AUACCAGAACCCACGAGAA	0.49	0.45
LU-004001-01	J-004001-11	CLTC	1213	NM_004859	GCAGAAGAAUCAACGUUAU	0.36	0.37
LU-023017-00	J-023017-07	MYH10	4628	NM_005964	GAGCAGCCGCCAACAAAUU	0.7	0.68
LU-017712-00	J-017712-07	MYO1F	4542	NM_012335	ACAUGGAGCCCGACCAGUA	0.53	0.47
LU-009535-00	J-009535-07	MYO9B	4650	NM_004145	CAGGGAAGGUGAAAUAUCA	0.45	0.4
LU-030838-01	J-030838-11	DNAH2	146754	NM_020877	GAAGAGAUCCAGUCGCAUA	0.58	0.53
LU-010586-00	J-010586-08	DYNLRB1	83658	NM_014183	GAUCUCACCUUCCUUCGAA	0.4	0.43
LU-006493-00	J-006493-08	DYNLL2	140735	NM_080677	CCAUGGAGAAGUACAAUAU	0.47	0.4
LU-009417-00	J-009417-07	PTPN23	25930	NM_015466	GCAUGAAGGUCUCCUGUAC	0.43	0.52
LU-032334-01	J-032334-12	STX19	415117	NM_001001850	GAGAAGUGCAAGACAUUUA	0.33	0.32
LU-019237-01	J-019237-12	YKT6	10652	NM_006555	CUAAAGUGCAGGCCGAACU	0.64	0.62
LU-004001-01	J-004001-12	CLTC	1213	NM_004859	CGUAAGAAGGCUCGAGAGU	0.44	0.38
LU-023017-00	J-023017-08	MYH10	4628	NM_005964	GGAAGAAGCUCGACGCGCA	0.23	0.22
LU-017712-00	J-017712-08	MYO1F	4542	NM_012335	UGACACCGGACUACUAUUA	0.6	0.58
LU-009535-00	J-009535-08	MYO9B	4650	NM_004145	UGAAACCCUUCUAGUCGUA	0.63	0.62
LU-030838-01	J-030838-12	DNAH2	146754	NM_020877	GUUCAAUGCCAUCGUGCAA	0.62	0.65
LU-010586-00	J-010586-09	DYNLRB1	83658	NM_014183	CACCAGAUAAAGACUAUUU	0.45	0.46
LU-006493-00	J-006493-09	DYNLL2	140735	NM_080677	CAAAGCACUUCAUCUAUUU	sparse	sparse
LU-009417-00	J-009417-08	PTPN23	25930	NM_015466	GUAGUGUCCUCCGCAAGUA	sparse	sparse

## Sheet: Pilot screen validation results
Table S1H: Number of ON TARGETplusTM sequences that, in repeated experiments, confirm inhibition of CD8-CIMPR endosome-to-Golgi retrieval.
Gene Symbol	Gene ID	# of confirming sequences
CLTC	1213	4
DYNC1H1	1778	3
DYNC1I2	1781	3
KIFC1	3833	3
DYNLRB1	83658	3
ARRB1	408	2
DYNC1LI2	1783	2
PTPN23	25930	2
DYNLL2	140735	2
STX19	415117	2
MYO1F	4542	1
MYH4	4622	1
MYH10	4628	1
MYO9B	4650	1
STX8	9482	1
DNAH2	146754	1
SH3D19	152503	1
STX10	8677	0
YKT6	10652	0
MYH14	79784	0
