# Supplementary material for: Genome-wide RNAi Screen Reveals a Role for Multipass Membrane Proteins in Endosome-to-Golgi Retrieval
Source: Cell Rep. 2014 Nov 20;9(5):1931–45. doi: 10.1016/j.celrep.2014.10.053 (PMC4542293; doi:10.1016/j.celrep.2014.10.053)
Supplement: Table S2. Primary Screen Data for the 1,087 Primary Screen Hits, Related to Figure 2C [file mmc3.xlsx]

## Sheet: Sheet1
Table S2: Primary screen data for the 1087 primary screen hits. Listed are Entrez gene ID (column A), official gene symbol (column B), gene name in full (column C), Dharmacon siGenome smartpool ID (column D), number of cells imaged in replicates A (column E) and B (column F), number of fields imaged in replicate A (column G) and B (column H), average normalized TGN retrieval ratio (column I) and …
Gene ID	Official Symbol	Gene Name (in full)	SmartPool ID	# of cells A	# of cells B	# of fields A	# of fields B	average TGN retrieval ratio	SD av ratio	TGN retrieval ratio SSMD	extra-TGN anti-CD8 SSMD	total anti-CD8 SSMD	average GOLPH3 area	average GOLPH3 intensity
375035	SFT2D2	SFT2 domain containing 2	M-032125-00	251	250	61	31	0.38709	0.06549	-3.50585	8.96601	72.0511	114.952	138681
23291	Fbxw11	F-box and WD repeat domain containing 11	M-003490-00	256	253	43	37	0.47397	0.01301	-4.00836	11.4827	66.7844	138.171	140568
10480	EIF3M	eukaryotic translation initiation factor 3, subunit M	M-016219-00	259	252	24	39	0.53641	0.01063	-3.59388	21.484	40.6294	106.087	56665.1
10010	TANK	TRAF family member-associated NFKB activator	M-005255-00	264	252	16	23	0.34377	0.000900023	-5.73392	26.7044	39.6703	157.134	97613
81614	Nipa2	non imprinted in Prader-Willi/Angelman syndrome 2	M-014672-00	257	253	49	51	0.38888	0.0388	-5.28099	7.0697	37.5933	142.216	203266
83401	Elovl3	elongation of very long chain fatty acids (FEN1/Elo2, SUR4/Elo3, yeast)-like 3	M-009945-00	251	271	19	18	0.23622	0.02693	-10.1402	11.3267	33.4161	44.7704	35739.3
3796	KIF2A	kinesin heavy chain member 2A	M-004959-01	151	103	35	26	0.45965	0.000116889	-3.5462	13.7288	30.0961	292.262	271560
58533	snx6	sorting nexin 6	M-017557-00	251	250	31	31	0.40506	0.02804	-4.97285	12.1001	27.8819	74.0617	144474
256471	MFSD8	major facilitator superfamily domain containing 8	M-007362-00	252	257	18	15	0.51213	0.01465	-4.28663	47.8918	27.5095	130.589	138411
10569	slu7	SLU7 splicing factor homolog (S. cerevisiae)	M-017191-00	252	255	46	59	0.45542	0.01408	-5.90995	11.2123	27.2277	135.426	129915
9718	ECE2	endothelin converting enzyme 2	M-005858-01	252	253	43	42	0.51151	0.00856	-3.1964	41.5136	25.3414	174.005	228072
79954	Nol10	nucleolar protein 10	M-014505-00	252	259	23	31	0.49834	0.01623	-3.26975	13.5263	25.3268	208.918	258820
6261	RYR1	ryanodine receptor 1 (skeletal)	M-006292-00	254	59	35	20	0.36607	0.0064	-5.20886	19.7853	24.5083	267.307	194695
51074	APIP	APAF1 interacting protein; similar to APAF1 interacting protein	M-008475-00	262	255	16	27	0.52043	0.00705	-3.18902	38.173	24.0545	152.455	70627.6
9874	Tlk1	tousled-like kinase 1	M-004174-00	138	303	37	84	0.52667	0.00525	-4.22447	27.1574	23.7226	130.626	204192
158248	TTC16	tetratricopeptide repeat domain 16	M-017031-00	251	250	29	34	0.48972	0.02502	-3.93425	6.68979	22.4387	92.6302	150137
23633	KPNA6	karyopherin alpha 6 (importin alpha 7)	M-017295-00	257	252	22	24	0.38417	0.00192	-3.91229	34.1893	21.8391	138.996	96368.1
55619	dock10	dedicator of cytokinesis 10	M-023079-00	255	257	22	29	0.46144	0.02987	-4.62212	16.8587	18.8646	107.607	200281
9985	Rec8	REC8 homolog (yeast)	M-021277-00	250	252	46	45	0.36455	0.04237	-4.15237	47.0404	18.5624	106.669	283586
79770	Txndc15	thioredoxin domain containing 15	M-016546-00	255	252	23	39	0.46798	0.0345	-3.86956	6.9878	18.0213	101.179	186390
55915	LANCL2	LanC lantibiotic synthetase component C-like 2 (bacterial)	M-017118-00	253	250	40	51	0.28143	0.00219	-10.3532	34.0754	17.6542	87.8748	230484
22955	SCMH1	sex comb on midleg homolog 1 (Drosophila)	M-012809-00	259	255	27	37	0.46877	0.01227	-3.26515	16.0955	17.3118	161.867	279819
338611	RPS26P40	ribosomal protein S26 pseudogene 40	M-026454-00	265	255	19	28	0.5136	0.0098	-3.18809	8.7046	16.4095	110.864	194503
55112	Wdr60	WD repeat domain 60	M-016701-00	253	255	31	32	0.46141	0.01012	-7.77689	18.5136	16.4002	132.171	229492
8997	KALRN	kalirin, RhoGEF kinase	M-005045-00	306	302	29	67	0.50492	0.02127	-4.05986	19.9901	16.3756	236.483	179195
55166	Cenpq	centromere protein Q	M-020768-00	263	250	28	28	0.54938	0.01014	-4.14771	5.71415	16.3189	215.157	271138
27095	trappc3	trafficking protein particle complex 3	M-017649-00	256	252	33	42	0.39061	0.04286	-4.37809	7.6066	16.2214	197.908	105529
10746	MAP3K2	mitogen-activated protein kinase kinase kinase 2	M-003582-01	252	258	34	41	0.46354	0.00339	-3.35119	33.196	16.1871	130.757	352881
90861	HN1L	hematological and neurological expressed 1-like	M-021300-00	254	260	17	20	0.36833	0.00146	-8.92206	24.8572	16.0505	146.977	165876
283659	PRTG	protogenin homolog (Gallus gallus)	M-022248-00	258	256	11	11	0.46241	0.0119	-5.0816	33.8515	15.8813	239.307	187993
54902	TTC19	tetratricopeptide repeat domain 19	M-013361-00	250	199	38	53	0.39107	0.05175	-3.19869	8.8594	15.8804	163.35	162417
148545	NBPF4	neuroblastoma breakpoint family, member 4; neuroblastoma breakpoint family, member 6	M-016713-00	250	250	41	46	0.43883	0.00582	-4.68715	11.0478	15.8486	108.472	151185
282809	poc1b	WD repeat domain 51B	M-015667-00	250	253	57	44	0.47394	0.01135	-3.68883	12.1889	15.8153	118.981	202967
55930	MYO5C	myosin VC	M-031960-00	254	251	27	26	0.53658	0.01187	-3.02748	14.4323	15.5814	109.612	186807
8971	H1fx	H1 histone family, member X	M-012167-00	251	254	48	46	0.40283	0.00301	-6.3137	78.9913	14.8104	127.955	78074.8
8518	IKBKAP	inhibitor of kappa light polypeptide gene enhancer in B-cells, kinase complex-associated protein	M-009371-00	251	265	13	13	0.47371	0.00592	-3.15636	13.0068	14.6721	134.177	175605
1534	CYB561	cytochrome b-561	M-017850-00	255	250	45	32	0.5165	0.00881	-4.13835	9.66738	14.6138	123.022	105065
81876	RAB1B	RAB1B, member RAS oncogene family	M-008958-00	256	190	49	65	0.39658	0.05674	-3.92948	19.7011	14.5964	221.015	207493
128637	tbc1d20	TBC1 domain family, member 20	M-015981-00	250	259	26	32	0.47845	0.02378	-4.82988	5.66394	14.5663	78.429	168032
84876	orai1	ORAI calcium release-activated calcium modulator 1	M-014998-00	250	284	14	17	0.54378	0.00838	-3.25498	21.1378	14.4212	115.017	180039
25914	RTTN	rotatin	M-031139-00	263	257	11	19	0.53599	0.01872	-4.2573	5.69933	14.3231	215.584	79474.8
29078	Ndufaf4	NADH dehydrogenase (ubiquinone) 1 alpha subcomplex, assembly factor 4; similar to HSPC125	M-020684-00	140	102	35	29	0.50314	0.01119	-3.98804	21.4957	14.066	105.626	76675.4
2564	Gabre	gamma-aminobutyric acid (GABA) A receptor, epsilon	M-006172-00	257	264	18	20	0.33229	0.00408	-4.99483	24.4962	14.007	136.999	145163
55967	NDUFA12	NADH dehydrogenase (ubiquinone) 1 alpha subcomplex, 12	M-009094-00	260	252	33	33	0.40009	0.000571123	-7.0323	22.6347	13.9114	80.1462	215341
51362	Cdc40	cell division cycle 40 homolog (S. cerevisiae)	M-013213-00	256	252	16	21	0.53367	0.01183	-3.50756	12.7445	13.8257	205.846	83894.7
81890	Qtrt1	queuine tRNA-ribosyltransferase 1	M-007081-00	252	257	29	47	0.28098	0.00704	-11.7324	114.366	13.6742	90.6253	132169
83732	RIOK1	RIO kinase 1 (yeast)	M-005368-01	306	320	30	32	0.47596	0.00921	-5.89518	19.0171	13.6291	265.215	207589
143884	CWF19L2	CWF19-like 2, cell cycle control (S. pombe)	M-016672-00	253	250	21	29	0.45715	0.02268	-3.91938	5.38122	12.8733	120.479	218607
79894	Znf672	zinc finger protein 672; hypothetical LOC100130262	M-007070-00	253	251	29	31	0.48451	0.00297	-3.7998	8.14767	12.6143	126.605	151002
83891	SNX25	sorting nexin 25	M-014761-00	262	255	23	25	0.52849	0.00307	-3.33271	11.9567	12.5034	112.695	124130
1213	CLTC	clathrin, heavy chain (Hc)	M-004001-00	250	255	24	27	0.32931	0.04163	-4.30213	10.4961	12.4666	90.5876	97648.9
91614	DEPDC7	DEP domain containing 7	M-016878-00	262	260	19	17	0.43168	0.00348	-5.16217	19.9161	12.3355	131.134	169070
5069	PAPPA	PAPPA antisense RNA (non-protein coding); pregnancy-associated plasma protein A, pappalysin 1	M-005130-01	259	258	20	23	0.53835	0.00314	-7.34092	10.6655	12.0449	127.187	131940
79324	OR51G1	olfactory receptor, family 51, subfamily G, member 1	M-032427-00	256	252	40	37	0.51913	0.00268	-6.09449	8.01292	11.921	124.658	212744
90806	ANGEL2	angel homolog 2 (Drosophila)	M-019132-00	255	257	17	19	0.46204	0.02665	-3.97034	17.6727	11.887	116.62	157117
2776	GNAQ	guanine nucleotide binding protein (G protein), q polypeptide	M-008562-00	254	250	33	27	0.48015	0.01422	-3.79201	9.7779	11.5822	156.16	153887
83444	Ino80b	INO80 complex subunit B	M-009848-00	263	251	19	18	0.43105	0.01174	-6.67004	80.0994	11.5602	162.796	153603
25921	Zdhhc5	zinc finger, DHHC-type containing 5	M-026577-00	255	276	10	13	0.45829	0.00232	-9.93557	49.3453	11.4517	154.952	59122.9
80153	EDC3	enhancer of mRNA decapping 3 homolog (S. cerevisiae)	M-017136-00	253	147	39	57	0.38918	0.02209	-5.48408	10.1382	11.2173	124.46	171919
1352	COX10	COX10 homolog, cytochrome c oxidase assembly protein, heme A: farnesyltransferase (yeast)	M-013022-00	305	300	26	42	0.47284	0.0234	-3.47813	13.2247	11.1177	177.611	138308
136647	C7orf11	chromosome 7 open reading frame 11	M-016379-00	255	252	50	38	0.46594	0.039	-3.3705	5.30893	11.0403	65.9961	185381
93380	MMGT1	membrane magnesium transporter 1	M-018365-00	251	257	37	55	0.38678	0.01319	-5.61851	81.5943	10.9761	147.778	182285
374973	C1orf223	chromosome 1 open reading frame 223	M-027472-00	255	258	22	36	0.4934	0.02132	-3.70246	25.1362	10.8208	110.856	139643
4154	Mbnl1	muscleblind-like (Drosophila)	M-014136-00	250	257	44	39	0.37572	0.00738	-9.87668	15.5118	10.6261	83.5401	81555.5
51249	tmem69	transmembrane protein 69	M-021136-00	260	256	20	17	0.42592	0.01893	-6.17174	16.4731	10.599	181.032	47848.3
25901	CCDC28A	coiled-coil domain containing 28A	M-012989-00	255	255	41	52	0.55526	0.01003	-4.38161	7.00396	10.5854	200.212	210989
374879	ZNF699	zinc finger protein 699	M-031221-00	256	252	32	40	0.50748	0.00156	-3.98046	9.21352	10.4475	89.5589	133280
7223	Trpc4	transient receptor potential cation channel, subfamily C, member 4	M-006510-01	252	252	43	37	0.33434	0.00926	-3.02552	65.9896	10.3452	106.939	188613
25842	Asf1a	ASF1 anti-silencing function 1 homolog A (S. cerevisiae)	M-020222-00	256	257	21	29	0.50882	0.01158	-6.30724	36.9499	10.3345	147.264	96145.9
339539	LOC339539	hypothetical protein LOC339539	M-027464-00	254	260	32	29	0.37201	0.02789	-3.45345	11.094	10.1054	106.18	169161
4200	ME2	malic enzyme 2, NAD(+)-dependent, mitochondrial	M-009461-00	253	254	19	18	0.42157	0.00437	-8.42134	26.9942	10.0534	360.771	110175
4430	MYO1B	myosin IB	M-023110-00	255	262	25	21	0.50802	0.00818	-4.35676	35.0451	9.98968	94.6464	159652
55238	SLC38A7	solute carrier family 38, member 7	M-007328-00	268	250	13	13	0.46535	0.01234	-3.20962	21.0363	9.74949	201.377	150811
51501	C11orf73	chromosome 11 open reading frame 73	M-016862-00	255	252	29	34	0.47173	0.00348	-6.0804	8.55275	9.67439	131.994	54234.2
81559	TRIM11	tripartite motif-containing 11	M-007075-00	254	250	36	53	0.47958	0.01057	-4.18478	16.2102	9.63603	117.027	144878
55152	dalrd3	DALR anticodon binding domain containing 3	M-015807-00	253	257	35	36	0.52833	0.000783876	-5.51711	4.92292	9.63531	103.934	240658
90268	Fam105b	family with sequence similarity 105, member B	M-018991-00	252	252	17	27	0.45699	0.01823	-4.47106	13.2028	9.47831	89.856	154441
283491	OR7E156P	olfactory receptor, family 7, subfamily E, member 156 pseudogene	M-030231-00	263	266	12	13	0.50665	0.00209	-4.09506	12.6528	9.43106	136.204	109919
5600	Mapk11	mitogen-activated protein kinase 11	M-003972-03	250	256	23	32	0.48461	0.00108	-7.45674	11.9299	9.31952	96.4743	174390
10945	KDELR1	KDEL (Lys-Asp-Glu-Leu) endoplasmic reticulum protein retention receptor 1	M-019136-00	250	255	21	22	0.48059	0.02989	-3.42752	10.3521	9.31115	243.19	158666
91544	Ubxn11	UBX domain protein 11	M-016403-00	268	267	10	12	0.50186	0.01499	-3.31141	11.6731	9.29112	88.0313	89220.2
11017	SNRNP27	small nuclear ribonucleoprotein 27kDa (U4/U6.U5)	M-012758-00	250	250	23	29	0.51377	0.00217	-3.45556	13.7627	9.28907	103.862	83474.4
51109	rdh11	retinol dehydrogenase 11 (all-trans/9-cis/11-cis)	M-003629-00	260	254	30	40	0.36333	0.0304	-5.70436	9.08712	9.12287	166.019	81280.7
440465	FLJ90757	hypothetical LOC440465	M-032395-00	263	252	26	34	0.57157	0.00356	-3.63078	5.59671	9.03934	139.507	235023
9928	KIF14	kinesin family member 14	M-003319-00	59	251	16	70	0.41929	0.01623	-4.11423	27.0102	8.99376	267.734	334764
55102	ATG2B	ATG2 autophagy related 2 homolog B (S. cerevisiae)	M-016822-00	250	255	28	30	0.46873	0.0198	-6.11773	13.0731	8.98566	125.803	224211
3690	ITGB3	integrin, beta 3 (platelet glycoprotein IIIa, antigen CD61)	M-004124-02	250	250	47	54	0.30008	0.01918	-5.69794	44.0403	8.95573	54.6634	107029
10397	ndrg1	N-myc downstream regulated 1	M-010563-01	255	253	21	33	0.49444	0.01853	-3.04658	5.87272	8.89233	271.054	258164
25807	rhbdd3	rhomboid domain containing 3	M-019752-00	255	253	27	31	0.53578	0.01845	-4.29472	7.16501	8.87081	174.692	147640
5586	pkn2	protein kinase N2	M-004612-02	252	252	34	34	0.42241	0.0102	-7.04437	9.24573	8.77618	109.049	260454
132720	c4orf32	chromosome 4 open reading frame 32	M-015464-00	261	257	18	20	0.55039	0.02424	-3.02561	6.53589	8.73862	144.189	245091
55208	DCUN1D2	DCN1, defective in cullin neddylation 1, domain containing 2 (S. cerevisiae)	M-020261-00	258	171	37	47	0.3379	0.05462	-3.98278	4.09846	8.73176	87.6602	182469
81493	sync	syncoilin, intermediate filament protein	M-014652-00	124	159	46	53	0.35157	0.02778	-6.19779	37.1949	8.69765	146.512	153336
440044	Slc22a20	solute carrier family 22, member 20	M-032385-00	261	261	16	15	0.58004	0.00209	-3.26785	10.6235	8.69642	112.112	165073
26610	Elp4	elongation protein 4 homolog (S. cerevisiae)	M-016927-00	153	106	45	35	0.38726	0.00827	-6.29593	35.7187	8.68151	169.599	141204
58500	ZNF250	zinc finger protein 250	M-025860-00	266	256	46	46	0.46956	0.00688	-4.39283	15.2663	8.66319	124.757	158207
1161	ERCC8	excision repair cross-complementing rodent repair deficiency, complementation group 8	M-011008-00	302	307	24	37	0.47134	0.00341	-5.97621	75.0345	8.64426	135.461	93704.6
3305	Hspa1l	heat shock 70kDa protein 1-like	M-012110-00	255	252	40	48	0.35627	0.06528	-3.5667	37.6802	8.61134	154.821	126443
51503	CWC15	CWC15 spliceosome-associated protein homolog (S. cerevisiae)	M-020788-00	251	251	31	32	0.44917	0.02157	-5.54268	13.0671	8.51817	415.017	110252
10982	MAPRE2	microtubule-associated protein, RP/EB family, member 2	M-012501-00	258	253	19	29	0.49715	0.03315	-3.23856	4.88872	8.4929	272.559	148418
79034	C7orf26	chromosome 7 open reading frame 26	M-016351-00	252	99	56	31	0.43891	0.03437	-3.58889	27.1747	8.48276	219.149	351672
5725	Ptbp1	polypyrimidine tract binding protein 1	M-003528-01	251	250	38	57	0.46674	0.02747	-3.33575	12.8132	8.46543	102.859	286675
84951	TNS4	tensin 4	M-010589-00	250	261	14	16	0.23413	0.00965	-12.6099	9.63795	8.46258	106.927	129124
7095	SEC62	SEC62 homolog (S. cerevisiae)	M-010218-00	252	252	44	46	0.20602	0.03269	-4.11872	11.6976	8.36706	57.1937	56427.4
261726	TIPRL	TIP41, TOR signaling pathway regulator-like (S. cerevisiae)	M-019323-00	264	258	16	14	0.43054	0.04967	-3.828	4.2786	8.30831	167.407	151638
51108	METTL9	methyltransferase like 9	M-015394-00	250	86	66	35	0.3497	0.02933	-6.05306	18.6722	8.29769	148.859	89129.9
83543	aif1l	allograft inflammatory factor 1-like	M-014721-00	274	254	21	37	0.37843	0.00811	-4.16364	13.953	8.29567	167.153	111526
8761	PABPC4	poly(A) binding protein, cytoplasmic 4 (inducible form)	M-011528-00	75	62	29	25	0.32621	0.06038	-4.81666	5.46822	8.24801	243.756	105254
91461	PKDCC	protein kinase-like protein SgK493	M-005341-01	253	254	25	29	0.47386	0.02249	-3.68699	8.83912	8.24694	129.437	220624
51524	tmem138	transmembrane protein 138	M-020266-00	255	251	48	43	0.3483	0.0601	-4.5177	10.4984	8.23214	131.007	41167.4
55582	KIF27	kinesin family member 27	M-008723-00	253	57	18	25	0.50561	0.01103	-4.83066	6.63863	8.19127	198.017	180408
10398	MYL9	myosin, light chain 9, regulatory	M-019044-00	256	253	15	19	0.5148	0.00396	-3.99701	11.1473	8.14756	184.322	126084
134510	UBLCP1	ubiquitin-like domain containing CTD phosphatase 1	M-016328-00	260	251	39	44	0.45147	0.02064	-4.57045	6.36126	8.13778	100.173	147984
23059	cluap1	clusterin associated protein 1	M-014449-00	253	253	13	24	0.41383	0.02144	-4.99794	9.1759	8.07793	155.405	81241.8
284391	ZNF844	zinc finger protein 844	M-031230-00	251	254	25	31	0.47784	0.01782	-3.65317	21.9048	8.07316	144.503	142136
6881	taf10	TAF10 RNA polymerase II, TATA box binding protein (TBP)-associated factor, 30kDa	M-012265-00	255	252	48	40	0.3827	0.02081	-7.60411	21.686	8.06279	123.807	121957
79828	Mettl8	methyltransferase like 8	M-014442-00	251	253	13	29	0.43919	0.02136	-5.48197	19.0387	8.00132	188.216	148485
199953	TMEM201	transmembrane protein 201	M-021562-00	261	253	25	21	0.44544	0.01433	-7.73654	13.4133	7.98588	111.715	169031
392382	RPL31P43	ribosomal protein L31 pseudogene 43	M-029604-00	256	250	36	32	0.4645	0.00948	-4.08377	14.0323	7.85564	155.011	217760
90271	C10orf75	chromosome 10 open reading frame 75	M-026305-00	263	273	21	29	0.42659	0.01959	-5.10535	14.3585	7.7866	134.448	160847
4216	MAP3K4	mitogen-activated protein kinase kinase kinase 4	M-003789-02	260	265	18	21	0.54552	0.00467	-4.61466	7.26469	7.73039	102.242	121788
133491	C5orf47	chromosome 5 open reading frame 47	M-028413-00	258	255	27	36	0.55373	0.00681	-4.13244	14.9368	7.71913	101.803	240994
84985	FAM83A	family with sequence similarity 83, member A	M-015040-00	252	107	45	47	0.45222	0.04294	-3.4123	4.48237	7.70814	251.945	364420
159090	Fam122b	family with sequence similarity 122B	M-016085-00	259	251	15	15	0.50666	0.00192	-4.45039	7.35312	7.69031	92.6982	162388
255057	C19orf26	chromosome 19 open reading frame 26	M-015763-00	252	164	55	47	0.36019	0.03127	-4.39655	13.2303	7.67692	124.346	144032
80184	CEP290	centrosomal protein 290kDa	M-020904-00	250	256	19	17	0.51655	0.00448	-3.51131	8.37038	7.67459	135.215	90939.9
51009	Derl2	Der1-like domain family, member 2	M-010576-00	267	254	27	33	0.39845	0.01143	-7.68943	18.1039	7.66089	151.554	60522.2
26272	FBXO4	F-box protein 4	M-012433-00	255	250	36	49	0.44905	0.00627	-6.70005	22.5867	7.64728	81.2633	150237
55700	MAP7D1	MAP7 domain containing 1	M-015538-00	262	254	23	32	0.50135	0.02265	-4.1466	9.70796	7.62692	65.1227	137518
5111	pcnA	proliferating cell nuclear antigen	M-003289-02	260	251	46	59	0.4665	0.01912	-7.57457	10.3339	7.61273	94.1675	139988
10013	HDAC6	histone deacetylase 6	M-003499-00	251	171	62	49	0.45612	0.01484	-5.85151	6.20862	7.599	105.028	235899
57609	DIP2B	DIP2 disco-interacting protein 2 homolog B (Drosophila)	M-008784-00	267	251	12	11	0.5291	0.0052	-3.42201	17.7918	7.57114	129.629	93354.7
91875	TTC5	tetratricopeptide repeat domain 5	M-015535-00	251	250	38	29	0.40089	0.01611	-4.64689	8.0874	7.55494	99.4176	137700
196527	Ano6	anoctamin 6	M-003867-00	256	251	23	38	0.54247	0.00545	-3.77953	15.8387	7.51846	165.54	262788
55139	Ankzf1	ankyrin repeat and zinc finger domain containing 1	M-021152-00	256	250	16	19	0.464	0.02383	-5.72971	8.96502	7.47031	167.553	178427
283585	LOC283585	hypothetical LOC283585	M-030316-00	251	253	11	17	0.45422	0.03546	-3.93244	37.874	7.34421	100.595	97438.4
79664	NARG2	NMDA receptor regulated 2	M-014387-00	255	264	10	13	0.37723	0.01704	-5.39738	16.8329	7.33017	129.542	169412
402117	VWC2L	von Willebrand factor C domain-containing protein 2-like	M-028034-00	251	258	37	46	0.41787	0.00668	-4.81355	14.6326	7.32048	181.512	270370
117178	SSX2IP	synovial sarcoma, X breakpoint 2 interacting protein	M-020361-00	257	251	20	22	0.4911	0.000106169	-3.70496	45.0857	7.24429	137.218	125719
84859	LRCH3	leucine-rich repeats and calponin homology (CH) domain containing 3	M-014993-00	253	259	41	39	0.28204	0.00852	-11.2638	15.6416	7.23945	81.3717	121454
4644	MYO5A	myosin VA (heavy chain 12, myoxin)	M-019321-00	252	251	26	40	0.52666	0.01849	-3.07374	6.3301	7.19955	145.891	224369
148022	TICAM1	toll-like receptor adaptor molecule 1	M-012833-00	253	252	22	35	0.5352	0.00129	-3.00612	4.59623	7.19544	100.387	155059
29109	fhod1	formin homology 2 domain containing 1	M-013709-00	251	165	33	54	0.54087	0.00865	-3.42625	20.2022	7.15636	201.982	93605.5
55125	CEP192	centrosomal protein 192kDa	M-032250-00	255	265	22	23	0.47916	0.02584	-5.03061	18.0501	7.11956	141.189	215340
6885	MAP3K7	mitogen-activated protein kinase kinase kinase 7	M-003790-05	260	256	27	32	0.48519	0.02005	-5.51524	7.81919	7.1081	128.455	245082
3301	Dnaja1	DnaJ (Hsp40) homolog, subfamily A, member 1	M-019617-00	251	229	48	73	0.39998	0.01146	-6.95498	12.2284	7.10557	92.3643	61646.8
23514	KIAA0146	KIAA0146	M-025937-00	254	258	19	22	0.23091	0.02872	-4.97693	9.66968	7.1005	113.327	74761.6
254042	map1d	methionine aminopeptidase 1D	M-032013-00	273	267	11	10	0.42211	0.00212	-5.24266	11.1491	7.08971	153.096	101494
55676	SLC30A6	solute carrier family 30 (zinc transporter), member 6	M-007527-00	257	252	35	24	0.47716	0.03574	-3.81786	10.7727	7.05125	115.74	213634
65990	FAM173A	family with sequence similarity 173, member A	M-014255-00	255	257	29	37	0.47027	0.02012	-3.42212	57.3547	6.91271	61.1663	112040
55280	CWF19L1	CWF19-like 1, cell cycle control (S. pombe)	M-016322-00	250	255	29	31	0.36934	0.00344	-4.98555	36.7252	6.87191	126.604	179644
84962	JUB	jub, ajuba homolog (Xenopus laevis)	M-021473-00	274	259	13	13	0.49112	0.00137	-4.07805	8.71174	6.85863	100.616	136346
7278	tuba3c	tubulin, alpha 3d; tubulin, alpha 3c	M-009279-00	257	252	21	25	0.39393	0.00451	-4.06779	4.44847	6.81933	147.042	131157
81844	TRIM56	tripartite motif-containing 56	M-007079-00	262	252	16	20	0.47353	0.03859	-3.58077	3.2507	6.79836	115.949	99274.5
127396	ZNF684	zinc finger protein 684	M-016658-00	254	251	24	31	0.39697	0.02748	-4.71237	5.85854	6.79429	193.578	251332
84967	LSM10	LSM10, U7 small nuclear RNA associated	M-015031-00	250	254	16	15	0.44912	0.00425	-5.12872	11.0074	6.79194	81.5031	99672.8
2745	GLRX	glutaredoxin (thioltransferase)	M-012634-00	264	260	18	29	0.43953	0.0134	-4.92293	4.37063	6.77876	73.3987	86578.3
10270	AKAP8	A kinase (PRKA) anchor protein 8	M-009656-01	314	308	21	18	0.41261	0.000577357	-7.88874	21.4147	6.77509	186.748	117680
389161	C30rf16	chromosome 3 open reading frame 16	M-028179-00	265	252	43	49	0.39313	0.00182	-6.13426	5.58049	6.75964	89.0475	253771
81929	seh1l	SEH1-like (S. cerevisiae)	M-013475-00	253	256	33	40	0.27948	0.0439	-6.91967	6.13446	6.74503	187.362	145941
130814	PQLC3	PQ loop repeat containing 3	M-016552-00	262	253	41	50	0.43311	0.00373	-9.60167	8.58364	6.73589	136.796	213874
79784	MYH14	myosin, heavy chain 14	M-027149-00	263	259	20	22	0.49634	0.02388	-3.84992	33.0679	6.71998	116.234	163985
5873	Rab27a	RAB27A, member RAS oncogene family	M-004667-00	260	257	25	33	0.48489	0.02103	-3.7228	13.4154	6.59072	103.92	139402
51373	mrps17	mitochondrial ribosomal protein S17	M-013215-00	251	237	42	55	0.46014	0.00306	-6.48612	8.87007	6.55798	175.065	62556.2
57404	cyp20a1	cytochrome P450, family 20, subfamily A, polypeptide 1	M-009929-00	255	250	14	18	0.4526	0.05097	-3.33945	8.84524	6.53708	127.126	141191
84890	Ado	2-aminoethanethiol (cysteamine) dioxygenase	M-015855-00	252	251	42	35	0.45489	0.02522	-4.8318	5.37785	6.50459	152.121	219930
90861	HN1L	hematological and neurological expressed 1-like	M-021300-00	257	259	28	39	0.34896	0.02436	-6.53145	14.4741	6.48285	127.789	167892
134121	C5orf49	chromosome 5 open reading frame 49	M-028389-00	262	264	26	27	0.52054	0.0165	-3.10959	7.74047	6.48012	98.0672	174141
81566	CSRNP2	cysteine-serine-rich nuclear protein 2	M-014659-00	253	254	13	14	0.4579	0.02769	-4.65033	6.03323	6.47511	118.243	80997.4
55760	DHX32	DEAH (Asp-Glu-Ala-His) box polypeptide 32	M-003768-00	258	257	10	13	0.43953	0.0166	-5.91683	15.9044	6.47197	84.8544	136575
51302	CYP39A1	cytochrome P450, family 39, subfamily A, polypeptide 1	M-008432-00	253	265	26	35	0.47632	0.00796	-5.42957	3.31466	6.46764	153.708	50383.9
11077	HSF2BP	heat shock transcription factor 2 binding protein	M-012343-00	257	257	29	36	0.51501	0.00156	-3.30878	11.0647	6.45515	134.532	182408
1798	DPAGT1	dolichyl-phosphate (UDP-N-acetylglucosamine) N-acetylglucosaminephosphotransferase 1 (GlcNAc-1-P transferase)	M-011255-01	251	253	29	22	0.51257	0.000996331	-4.42642	7.82116	6.44164	152.555	124615
25790	Ccdc19	coiled-coil domain containing 19	M-019578-00	254	250	29	42	0.47488	0.0139	-7.39912	21.3114	6.4367	114.224	74153
84869	cbr4	carbonyl reductase 4	M-008420-01	255	264	11	14	0.38478	0.05527	-4.16806	4.94923	6.43145	203.955	196754
4061	Ly6e	lymphocyte antigen 6 complex, locus E	M-012587-00	251	256	57	40	0.48484	0.02223	-4.74609	4.52435	6.41575	128.571	85449.3
123346	HIGD2B	HIG1 hypoxia inducible domain family, member 2B (pseudogene)	M-030423-00	251	254	20	22	0.54909	0.00434	-3.13591	13.1786	6.409	90.7387	116901
2907	grina	glutamate receptor, ionotropic, N-methyl D-aspartate-associated protein 1 (glutamate binding)	M-010697-01	256	262	23	16	0.52336	0.00728	-3.91169	11.1914	6.37909	143.289	203146
22992	KDM2A	lysine (K)-specific demethylase 2A	M-012458-00	254	256	37	46	0.50685	0.03507	-3.13085	7.72372	6.37768	96.9833	220085
196441	Zfc3h1	zinc finger, C3H1-type containing	M-020839-00	264	251	15	16	0.48773	0.01994	-4.72888	20.4596	6.33797	125.662	201272
3777	KCNK3	potassium channel, subfamily K, member 3	M-006262-00	259	256	17	18	0.43198	0.01058	-3.17169	7.64632	6.32782	145.459	120760
11171	strap	serine/threonine kinase receptor associated protein	M-016282-00	253	254	46	61	0.22372	0.0174	-5.53867	9.46651	6.30882	222.515	191770
2177	Fancd2	Fanconi anemia, complementation group D2	M-016376-00	265	261	22	20	0.53779	0.00348	-3.35983	6.63156	6.26594	130.177	103461
121260	SLC15A4	solute carrier family 15, member 4	M-007401-00	254	262	39	36	0.53839	0.01634	-3.11521	21.1945	6.21941	160.721	163531
23070	FTSJD2	FtsJ methyltransferase domain containing 2	M-014142-00	251	251	30	21	0.47584	0.00896	-4.04519	16.5814	6.1999	161.557	78705.8
57533	TBC1D14	TBC1 domain family, member 14	M-014032-00	252	255	39	46	0.53119	0.02007	-3.29627	8.72229	6.18026	89.1789	150824
55908	LOC55908	hepatocellular carcinoma-associated gene TD26	M-013833-00	251	253	36	36	0.48561	0.00227	-4.61719	7.69447	6.15552	89.4526	240998
404217	CTXN1	cortexin 1	M-031914-00	252	257	26	39	0.50019	0.000724415	-4.74782	8.73373	6.15133	101.409	209140
6354	CCL7	chemokine (C-C motif) ligand 7	M-007845-01	251	254	35	34	0.42844	0.02371	-4.34499	11.8927	6.14917	89.5093	156172
5604	MAP2K1	mitogen-activated protein kinase kinase 1	M-003571-01	251	252	34	38	0.38818	0.02227	-4.37558	6.89491	6.10463	93.5114	153890
57679	ALS2	amyotrophic lateral sclerosis 2 (juvenile)	M-014168-00	254	254	43	32	0.36414	0.00244	-6.64992	7.16181	6.08845	126.697	218358
130535	Kctd18	potassium channel tetramerisation domain containing 18	M-016962-00	256	210	31	34	0.50169	0.00965	-6.10841	7.82611	6.07008	116.363	236943
388276	LOC388276	hCG2045437	M-030621-00	253	253	34	47	0.45586	0.02487	-4.16763	6.78174	6.05632	118.438	200169
57486	NLN	neurolysin (metallopeptidase M3 family)	M-005977-00	253	227	36	58	0.48369	0.03658	-4.21152	4.02077	6.00326	96.8205	79582.2
55672	NBPF15	neuroblastoma breakpoint family, member 15/14/9/11/11L	M-013826-00	257	257	37	42	0.51733	0.00551	-3.68963	8.92988	5.99846	170.393	312948
340393	C8ORFK29	hypothetical LOC340393	M-025856-00	251	254	26	29	0.43868	0.03134	-4.01168	10.0634	5.88899	125.332	134758
136306	SVOPL	SVOP-like	M-007346-00	252	203	75	44	0.42488	0.01138	-5.64491	9.31017	5.88755	146.866	274567
91057	CCDC34	coiled-coil domain containing 34	M-015246-00	250	251	44	48	0.4905	0.02741	-3.17253	4.59043	5.87462	90.2609	240651
8991	SELENBP1	selenium binding protein 1	M-013468-00	257	255	24	32	0.41759	0.02882	-3.82996	10.1236	5.86745	147.787	69904.9
84932	Rab2b	RAB2B, member RAS oncogene family	M-010370-00	270	254	7	8	0.49454	0.02179	-4.05544	31.5314	5.8262	132.662	92601.3
387890	Tmem233	similar to mCG53783	M-030177-00	262	255	29	31	0.52612	0.01321	-4.03637	4.33488	5.79801	117.1	280226
84260	TCHP	trichoplein, keratin filament binding	M-014843-00	258	251	46	47	0.38224	0.03469	-4.81063	11.3956	5.77648	116.597	123202
6102	rp2	retinitis pigmentosa 2 (X-linked recessive)	M-012350-01	315	321	11	15	0.50656	0.01569	-4.46293	5.26148	5.7547	171.095	88621.1
116369	Slc26a8	solute carrier family 26, member 8	M-007496-00	252	251	35	59	0.259	0.06824	-5.0468	16.1129	5.75453	100.783	168572
347732	CATSPER3	cation channel, sperm associated 3	M-008518-00	258	262	26	24	0.47279	0.00297	-6.00501	11.0563	5.7428	111.164	161250
23244	PDS5A	PDS5, regulator of cohesion maintenance, homolog A (S. cerevisiae)	M-014071-00	251	252	30	52	0.50599	0.00495	-4.15392	9.8167	5.73872	220.915	174721
1746	Dlx2	distal-less homeobox 2	M-011846-00	308	321	33	32	0.49647	0.02499	-3.95546	8.21588	5.73544	162.288	123642
25804	LSM4	LSM4 homolog, U6 small nuclear RNA associated (S. cerevisiae)	M-017025-00	268	276	15	13	0.44021	0.02567	-6.55003	10.3745	5.73033	177.555	73822.9
7023	TFAP4	transcription factor AP-4 (activating enhancer binding protein 4)	M-009504-00	265	257	12	13	0.56282	0.00328	-3.05687	6.70355	5.72175	100.701	88222.7
57412	as3mt	arsenic (+3 oxidation state) methyltransferase	M-009525-00	103	79	25	26	0.35087	0.0429	-5.7185	4.76295	5.71186	184.281	202441
3903	Lair1	leukocyte-associated immunoglobulin-like receptor 1	M-006418-01	256	259	18	22	0.47416	0.0337	-3.1112	9.99142	5.69426	233.496	159593
4335	mnt	MAX binding protein	M-009373-00	255	252	46	49	0.38384	0.03414	-4.46877	10.4572	5.69251	155.831	96368.8
288	ANK3	ankyrin 3, node of Ranvier (ankyrin G)	M-011207-00	252	258	14	15	0.43088	0.03104	-4.17092	9.45891	5.68734	206.941	113505
55905	RNF114	ring finger protein 114	M-007024-00	257	259	18	22	0.48089	0.02611	-3.83509	17.1917	5.68119	72.1542	149389
29780	PARVB	parvin, beta	M-016078-00	252	253	31	30	0.40976	0.03319	-4.97446	7.9966	5.65809	80.022	48712.8
10432	RBM14	RNA binding motif protein 14	M-015034-00	253	254	30	28	0.52942	0.00471	-3.0745	5.55077	5.62674	127.404	140904
8645	KCNK5	potassium channel, subfamily K, member 5	M-006264-00	254	251	40	40	0.38708	0.01738	-7.66763	20.502	5.61813	133.127	74075.6
51232	Crim1	cysteine rich transmembrane BMP regulator 1 (chordin-like)	M-008492-00	252	255	44	28	0.30899	0.01058	-10.416	11.7414	5.60384	133.905	49600.4
79758	dhrs12	dehydrogenase/reductase (SDR family) member 12	M-014418-00	269	251	17	24	0.3425	0.02842	-7.18739	13.4159	5.58713	185.638	163160
54989	Znf770	zinc finger protein 770	M-022215-00	254	250	29	32	0.45806	0.03599	-3.92402	49.6509	5.56089	266.002	115473
195828	znf367	zinc finger protein 367	M-016034-00	260	253	25	39	0.48389	0.00637	-5.79964	31.0826	5.55042	147.908	218219
57409	Mif4gd	MIF4G domain containing	M-017580-00	184	253	48	50	0.4659	0.0037	-3.43711	5.27692	5.54747	228.384	225537
23646	Pld3	phospholipase D family, member 3	M-009659-00	258	261	11	13	0.43768	0.01366	-3.15509	17.4272	5.54715	191.368	88731.1
55176	Sec61a2	Sec61 alpha 2 subunit (S. cerevisiae)	M-013628-00	251	254	27	27	0.54268	0.00716	-4.63155	5.63985	5.52107	207.561	302988
79905	TMC7	transmembrane channel-like 7	M-019479-00	252	257	42	42	0.48788	0.02525	-3.22612	8.20651	5.48514	98.8513	175143
201973	CCDC111	coiled-coil domain containing 111	M-016804-00	250	252	29	42	0.39113	0.00537	-6.98863	12.4231	5.4454	120.365	259223
83932	C1orf124	chromosome 1 open reading frame 124	M-015442-00	260	252	23	24	0.42082	0.00139	-6.30361	12.0868	5.44145	121.176	106718
200205	C1orf69	chromosome 1 open reading frame 69	M-021938-00	82	95	33	37	0.57151	0.00802	-3.07996	4.9998	5.42721	162.912	340551
1955	MEGF9	multiple EGF-like-domains 9	M-026241-00	251	253	31	33	0.51691	0.00408	-4.25208	15.9725	5.40798	232.451	129047
5764	PTN	pleiotrophin	M-018793-00	260	259	19	28	0.43572	0.00336	-5.57263	8.18177	5.40441	118.83	135273
5664	psen2	presenilin 2 (Alzheimer disease 4)	M-006018-01	260	252	21	19	0.48641	0.02006	-3.16809	4.6595	5.36894	88.3155	214816
122622	adssl1	adenylosuccinate synthase like 1	M-009105-01	251	55	50	14	0.4532	0.03772	-3.00891	4.49641	5.3331	258.866	213992
57472	CNOT6	CCR4-NOT transcription complex, subunit 6	M-019101-00	251	250	63	42	0.45552	0.03971	-3.91042	8.10963	5.30113	92.3225	296763
100124700	HOTAIR	HOX transcript anti-sense RNA (non-protein coding)	M-030076-00	251	253	38	78	0.39639	0.0606	-3.82637	20.4888	5.29286	120.236	240598
8771	TNFRSF6B	tumor necrosis factor receptor superfamily, member 6b, decoy; regulator of telomere elongation helicase 1	M-008102-00	252	255	43	50	0.53501	0.00667	-3.79467	4.54597	5.24345	193.77	120323
51257	MARCH2	membrane-associated ring finger (C3HC4) 2, E3 ubiquitin ligase	M-006986-00	255	254	23	21	0.51518	0.02708	-3.27633	8.25359	5.22013	109.323	53932.3
118472	ZNF511	zinc finger protein 511	M-018086-00	254	158	37	45	0.45056	0.01649	-4.34041	6.67762	5.1704	131.744	190795
285550	FAM200B	hypothetical protein LOC285550	M-024218-00	252	258	14	23	0.33717	0.04172	-5.50674	19.0739	5.12426	92.2704	90894.3
84332	Dydc2	DPY30 domain containing 2	M-014884-00	214	90	41	29	0.48796	0.00441	-3.70349	6.22156	5.12288	93.2307	193548
23614	PPY2	pancreatic polypeptide 2	M-020329-00	252	256	37	31	0.47367	0.00402	-7.80915	11.1819	5.12121	195.397	274618
84292	WDR83	mitogen-activated protein kinase organizer 1	M-014860-00	49	104	13	36	0.43378	0.00284	-4.95647	9.03667	5.10113	108.709	184092
122961	iscA2	iron-sulfur cluster assembly 2 homolog (S. cerevisiae)	M-019329-00	257	253	40	49	0.4623	0.00314	-5.85844	12.1817	5.07285	96.0394	105184
79810	PTCD2	pentatricopeptide repeat domain 2	M-016139-00	267	265	10	12	0.51129	0.000864386	-4.3363	14.6802	5.03804	146.723	113672
7453	wars	tryptophanyl-tRNA synthetase	M-008322-01	253	252	34	18	0.336	0.05935	-3.63425	9.21729	5.02203	133.294	125139
23081	KDM4C	lysine (K)-specific demethylase 4C	M-004293-00	252	253	28	18	0.33759	0.01066	-7.19198	7.69879	5.01804	182.079	70871.5
59307	SIGIRR	single immunoglobulin and toll-interleukin 1 receptor (TIR) domain	M-008082-00	258	256	44	51	0.42537	0.00958	-5.3982	5.23871	5.01493	60.8861	121254
11070	Tmem115	transmembrane protein 115	M-018693-00	167	109	44	39	0.33164	0.07322	-3.75095	7.79208	4.93128	106.608	171274
9014	TAF1B	TATA box binding protein (TBP)-associated factor, RNA polymerase I, B, 63kDa	M-012145-00	263	261	30	23	0.45859	0.0136	-6.09102	4.14144	4.91929	134.607	134205
57122	NUP107	nucleoporin 107kDa	M-020440-00	262	262	25	29	0.31066	0.01943	-10.6896	16.3143	4.89877	106.861	121093
90624	LYRM7	Lyrm7 homolog (mouse)	M-018887-00	256	250	15	17	0.51591	0.00135	-3.42489	3.36385	4.82674	95.8764	161757
55215	fanci	Fanconi anemia, complementation group I	M-022320-00	224	43	83	17	0.32515	0.02231	-5.37339	5.16004	4.81983	101.476	239559
91975	ZNF300	zinc finger protein 300	M-015144-00	252	250	51	48	0.38685	0.00397	-5.13118	6.94781	4.79544	181.218	236116
23484	LEPROTL1	leptin receptor overlapping transcript-like 1	M-020301-00	256	255	23	37	0.44406	0.00315	-4.57011	7.49252	4.78429	133.84	178615
23074	UHRF1BP1L	UHRF1 binding protein 1-like	M-026913-00	271	251	22	30	0.16601	0.02002	-10.3804	9.5129	4.78024	74.8614	35300.8
387642	C10orf115	chromosome 10 open reading frame 115	M-029772-00	257	251	57	29	0.28489	0.01557	-11.9673	5.71741	4.7621	108.61	116156
10188	TNK2	tyrosine kinase, non-receptor, 2	M-003102-02	313	308	24	25	0.51456	0.00847	-4.33303	20.4113	4.71518	280.1	130008
90693	CCDC126	coiled-coil domain containing 126	M-016556-00	265	266	14	15	0.45899	0.00619	-4.8217	11.3636	4.70988	88.6174	102011
50613	UBQLN3	ubiquilin 3	M-013398-00	300	306	24	29	0.44253	0.00603	-3.56268	18.2643	4.70816	154.672	101118
51523	CXXC5	CXXC finger 5	M-018807-00	251	254	42	39	0.31616	0.04142	-6.59362	55.2401	4.6931	174.774	40233.6
1655	DDX5	DEAD (Asp-Glu-Ala-Asp) box polypeptide 5	M-003774-00	40	77	19	23	0.32899	0.05484	-5.0947	3.87573	4.69256	137.502	225876
25843	MOBKL3	MOB1, Mps One Binder kinase activator-like 3 (yeast)	M-020224-00	261	250	20	29	0.55805	0.01512	-3.76825	11.3227	4.69203	278.956	123692
7752	ZNF200	zinc finger protein 200	M-021469-00	262	252	18	44	0.41478	0.04125	-4.22897	3.19964	4.69187	126.519	136915
9559	Vps26a	vacuolar protein sorting 26 homolog A (S. pombe)	M-013195-00	250	40	24	15	0.41975	0.03066	-4.41539	9.50407	4.65916	144.423	153023
149499	C1orf92	chromosome 1 open reading frame 92	M-015707-00	252	258	17	25	0.37838	0.00984	-5.93743	9.98129	4.61623	99.9908	83116.3
7976	fzd3	frizzled homolog 3 (Drosophila)	M-005502-01	260	251	26	17	0.4348	0.01443	-4.79734	5.82484	4.56822	118.995	161771
79778	micall2	MICAL-like 2	M-014425-00	253	105	44	28	0.38742	0.02061	-6.90236	19.5938	4.56684	71.9578	158751
117156	Scgb3a2	secretoglobin, family 3A, member 2	M-015732-00	255	251	20	32	0.4561	0.00508	-3.56635	3.55303	4.56091	235.781	467319
6507	SLC1A3	solute carrier family 1 (glial high affinity glutamate transporter), member 3	M-007427-00	236	108	57	31	0.50968	0.01201	-3.16106	9.09286	4.541	207.252	119507
1982	EIF4G2	eukaryotic translation initiation factor 4 gamma, 2	M-011263-00	163	95	43	20	0.38449	0.05067	-3.6248	15.9232	4.53179	206.499	141238
9337	cnot8	CCR4-NOT transcription complex, subunit 8	M-018791-00	302	300	50	46	0.44721	0.00833	-6.57445	23.1584	4.50807	202.839	183203
7073	Tial1	TIA1 cytotoxic granule-associated RNA binding protein-like 1	M-011405-00	256	257	41	40	0.51462	0.01249	-4.37292	8.40033	4.46788	156.572	201068
10048	RANBP9	RAN binding protein 9	M-012061-00	258	79	43	21	0.51034	0.01746	-3.31766	4.24641	4.43514	88.1172	175673
6428	SFRS3	splicing factor, arginine/serine-rich 3	M-030081-00	159	253	31	64	0.34408	0.04553	-4.35943	4.45442	4.40965	152.007	148880
11266	DUSP12	dual specificity phosphatase 12	M-007886-01	259	261	22	20	0.48867	0.00262	-3.00194	6.60098	4.40355	146.147	177088
57153	SLC44A2	solute carrier family 44, member 2	M-018034-00	274	268	17	11	0.49521	0.00945	-5.76996	9.03828	4.40286	247.236	222643
56953	nt5m	5',3'-nucleotidase, mitochondrial	M-013214-00	251	257	13	14	0.49236	0.01042	-5.97974	14.4848	4.40142	108.568	184600
10947	AP3M2	adaptor-related protein complex 3, mu 2 subunit	M-012309-00	259	255	32	32	0.35263	0.00578	-7.47461	11.209	4.36431	116.872	117354
51479	Ankfy1	ankyrin repeat and FYVE domain containing 1	M-013161-00	252	250	22	25	0.44246	0.01151	-6.62993	10.0679	4.35117	322.227	68042.6
6748	Ssr4	signal sequence receptor, delta (translocon-associated protein delta)	M-012264-01	254	255	20	19	0.43132	0.01158	-4.00212	4.11405	4.33248	144.662	97647.1
84959	UBASH3B	ubiquitin associated and SH3 domain containing, B	M-008533-00	290	256	10	10	0.53794	0.0099	-3.39017	11.4572	4.32138	83.2543	101837
3320	HSP90AA1	heat shock protein 90kDa alpha (cytosolic), class A member 1/2	M-005186-01	253	250	40	43	0.39904	0.000549955	-7.60857	9.36743	4.31898	127.266	148604
4946	oaz1	ornithine decarboxylase antizyme 1	M-019216-00	262	262	23	21	0.59889	0.00207	-3.40174	3.73817	4.29721	95.6665	106475
55790	CSGALNACT1	chondroitin sulfate N-acetylgalactosaminyltransferase 1	M-016174-00	253	250	45	39	0.45604	0.00658	-6.03477	5.76828	4.28035	207.916	348879
5426	Pole	polymerase (DNA directed), epsilon	M-020132-00	251	253	42	55	0.35268	0.00898	-17.1077	15.954	4.27328	118.568	95983.1
29116	MYLIP	myosin regulatory light chain interacting protein	M-006976-00	268	254	18	17	0.42343	0.01591	-5.8819	9.81161	4.25077	231.715	50545.2
197322	ACSF3	acyl-CoA synthetase family member 3	M-017808-00	259	252	27	42	0.50631	0.0365	-3.12665	3.46653	4.24546	100.677	179245
388630	LOC388630	UPF0632 protein A	M-027475-00	119	80	46	32	0.47182	0.02156	-3.24716	8.4801	4.18824	121.753	223449
114757	CYGB	cytoglobin	M-016960-00	254	263	15	18	0.44103	0.03055	-3.06877	16.1434	4.18807	105.831	145017
131616	TMEM42	transmembrane protein 42	M-016037-00	257	254	46	52	0.51637	0.01444	-5.03312	10.7045	4.18335	101.566	244610
5931	RBBP7	retinoblastoma binding protein 7	M-011375-00	255	253	19	33	0.37419	0.01408	-6.75812	7.2283	4.16824	163.346	102547
29980	DONSON	downstream neighbor of SON	M-017453-00	254	250	53	48	0.43449	0.00893	-6.52828	7.18756	4.16256	269.018	93415.5
10201	Nme6	non-metastatic cells 6, protein expressed in (nucleoside-diphosphate kinase)	M-006755-01	254	201	38	52	0.3811	0.02737	-5.49372	14.9321	4.16228	159.873	270104
9741	LAPTM4A	lysosomal protein transmembrane 4 alpha	M-013439-00	259	251	24	34	0.49472	0.02684	-3.35285	7.56065	4.14786	190.098	107863
84858	ZNF503	zinc finger protein 503	M-015846-00	251	272	12	15	0.53267	0.01733	-3.26082	9.05234	4.11541	131.992	131989
30820	KCNIP1	Kv channel interacting protein 1	M-013559-00	257	250	21	23	0.53712	0.0172	-3.12401	14.9935	4.10235	366.063	85131.1
10111	rad50	RAD50 homolog (S. cerevisiae)	M-005232-01	255	251	29	52	0.50985	0.01378	-3.38459	3.67348	4.09701	115.898	163094
6300	MAPK12	mitogen-activated protein kinase 12	M-003590-00	250	250	23	34	0.4698	0.00795	-7.65592	6.06471	4.0863	145.903	214175
25813	Samm50	sorting and assembly machinery component 50 homolog (S. cerevisiae)	M-017871-00	256	255	38	41	0.5316	0.03194	-3.17922	6.34256	4.05677	94.1379	115362
285753	C6orf182	chromosome 6 open reading frame 182	M-018100-00	256	268	28	28	0.4629	0.01256	-4.61376	11.3755	4.02889	167.073	178670
169522	KCNV2	potassium channel, subfamily V, member 2	M-006279-01	254	250	22	53	0.3336	8.98517e-05	-4.65835	5.30721	4.02594	113.977	80204.5
25884	CHRDL2	chordin-like 2	M-013982-00	254	250	34	64	0.37258	0.0235	-9.14995	5.69097	4.00974	159.599	101200
4863	NPAT	nuclear protein, ataxia-telangiectasia locus	M-019599-00	252	256	35	40	0.41429	0.01665	-5.2693	7.0576	3.99917	277.75	146757
8100	IFT88	intraflagellar transport 88 homolog (Chlamydomonas)	M-012281-00	250	182	44	39	0.43071	0.03008	-5.09436	9.8779	3.99054	106.168	67457.3
3321	igsf3	immunoglobulin superfamily, member 3	M-019618-00	250	250	59	46	0.48153	0.02378	-4.05448	5.44845	3.98352	89.8799	53481.6
25844	Yipf3	Yip1 domain family, member 3	M-013995-00	250	60	56	18	0.36506	0.01298	-12.3133	75.8119	3.93566	131.249	118280
90416	c15orf57	chromosome 15 open reading frame 57	M-019187-00	263	254	20	36	0.25345	0.03967	-7.11654	5.31803	3.93503	106.089	115619
55105	gpatch2	G patch domain containing 2	M-021111-00	254	258	21	24	0.54772	0.00869	-4.31759	7.36116	3.91596	109.67	252528
80025	PANK2	pantothenate kinase 2	M-003797-01	253	251	29	67	0.50881	0.03368	-3.83429	3.5016	3.91222	106.811	130915
89846	FGD3	FYVE, RhoGEF and PH domain containing 3	M-010371-00	268	255	27	31	0.37974	0.04746	-5.08571	8.58134	3.89168	117.121	179141
388569	ZNF324B	zinc finger protein 324B	M-032073-00	261	250	19	20	0.50876	0.00626	-3.55262	11.9457	3.88259	112.954	225600
23283	Cstf2t	cleavage stimulation factor, 3' pre-RNA, subunit 2, 64kDa, tau variant	M-021449-00	259	252	26	31	0.48667	0.02179	-4.01832	10.1112	3.87679	125.732	92796.3
23215	Bat2l2	BAT2 domain containing 1	M-014078-00	257	257	24	48	0.36648	0.03973	-5.02291	4.23198	3.87493	126.847	71020.4
84549	MAK16	MAK16 homolog (S. cerevisiae)	M-018620-00	251	257	37	51	0.52567	0.01395	-4.83847	4.18381	3.86271	179.321	301841
55003	PAK1IP1	PAK1 interacting protein 1	M-020912-00	251	261	25	27	0.52181	0.00968	-3.71439	15.082	3.85168	281.85	151155
7045	tgfbi	transforming growth factor, beta-induced, 68kDa	M-019370-00	251	176	59	47	0.42781	0.00153	-3.03791	4.70346	3.84278	183.444	248543
283554	GPR137C	G protein-coupled receptor 137C	M-005743-00	258	252	26	22	0.44703	0.00277	-5.79024	3.88226	3.82387	116.263	124566
4938	OAS1	2',5'-oligoadenylate synthetase 1, 40/46kDa	M-011344-00	266	267	11	12	0.60223	0.000268371	-3.20951	5.64469	3.82292	113.556	86511
25792	Ciz1	CDKN1A interacting zinc finger protein 1	M-012801-00	260	261	31	36	0.17743	0.00089954	-7.18061	11.4782	3.81635	133.134	51233.5
112858	TP53RK	TP53 regulating kinase	M-003108-01	304	304	41	60	0.40574	0.00326	-4.59715	4.46598	3.80438	90.0884	105609
57102	c12orf4	chromosome 12 open reading frame 40; chromosome 12 open reading frame 4	M-016596-00	262	253	50	37	0.46879	0.01726	-5.94786	5.71339	3.7987	100.506	125952
4236	Mfap1	microfibrillar-associated protein 1	M-020071-00	251	251	49	36	0.4028	0.00838	-8.81276	8.74004	3.79477	181.493	122060
28977	MRPL42	mitochondrial ribosomal protein L42	M-017553-00	253	260	51	34	0.46467	0.02609	-4.2389	6.3758	3.78728	301.843	101105
79315	OR7E91P	olfactory receptor , family 7, subfamily E, member 91 pseudogene	M-008400-01	254	258	25	34	0.46858	0.01752	-3.81767	7.79607	3.78332	187.359	114608
81839	VANGL1	vang-like 1 (van gogh, Drosophila)	M-016662-00	258	252	29	37	0.40765	0.01928	-6.69223	4.55645	3.78152	76.2545	98625.4
826	capns1	calpain, small subunit 1	M-009979-00	301	300	38	51	0.51536	0.00484	-3.28095	8.69846	3.77732	133.519	135005
54478	FAM64A	family with sequence similarity 64, member A	M-021179-00	253	51	22	10	0.5186	0.00978	-3.14645	3.75947	3.77108	143.56	123396
23499	MACF1	microtubule-actin crosslinking factor 1	M-013618-00	262	264	34	26	0.45393	0.00302	-5.81332	3.91536	3.76007	171.458	134935
673	BRAF	v-raf murine sarcoma viral oncogene homolog B1	M-003460-01	192	79	49	38	0.35719	0.03422	-4.63945	4.64336	3.73929	124.363	173374
26121	PRPF31	PRP31 pre-mRNA processing factor 31 homolog (S. cerevisiae)	M-020525-00	255	253	22	19	0.3728	0.00171	-5.82235	4.87309	3.69999	64.4339	188744
80742	Prr3	proline rich 3	M-014624-00	256	258	46	44	0.372	0.02866	-5.71279	4.68816	3.68932	103.105	134170
57162	PELI1	pellino homolog 1 (Drosophila)	M-013814-00	264	258	26	20	0.56252	0.01313	-3.08784	3.49635	3.6883	124.306	192403
9064	MAP3K6	mitogen-activated protein kinase kinase kinase 6	M-003969-00	250	250	39	31	0.50282	0.0111	-5.93945	3.60147	3.68462	89.0607	238341
221178	SPATA13	spermatogenesis associated 13	M-015469-00	150	256	28	40	0.48445	0.01635	-4.43904	5.96916	3.67381	91.627	159570
138162	C9orf116	chromosome 9 open reading frame 116	M-015933-00	269	253	23	20	0.51678	0.01792	-4.56659	9.60661	3.67319	75.2516	140659
55734	ZFP64	zinc finger protein 64 homolog (mouse)	M-007017-00	252	254	39	60	0.32453	0.00747	-8.55297	11.0968	3.66161	106.013	87030.8
55643	BTBD2	BTB (POZ) domain containing 2	M-016110-00	250	253	23	48	0.44006	0.02934	-5.19546	10.0617	3.63763	187.099	201685
9644	SH3PXD2A	SH3 and PX domains 2A	M-006657-01	259	116	39	32	0.42669	0.000539839	-3.96939	7.8065	3.61092	188.706	288506
9770	RASSF2	Ras association (RalGDS/AF-6) domain family member 2	M-007767-00	250	252	33	40	0.35516	0.00928	-7.48072	8.80717	3.59881	153.94	160563
1894	ECT2	epithelial cell transforming sequence 2 oncogene	M-006450-00	250	255	43	44	0.35635	0.0018	-6.92146	3.87948	3.58396	120.617	92887.1
51802	Accn5	amiloride-sensitive cation channel 5, intestinal	M-009278-00	64	194	19	61	0.44257	0.00404	-3.59713	6.38513	3.58084	198.562	179793
54863	C9orf167	chromosome 9 open reading frame 167	M-020707-00	253	198	44	64	0.29241	0.01646	-8.71424	16.6172	3.57822	94.7973	70097.6
253980	Kctd13	potassium channel tetramerisation domain containing 13	M-017862-00	260	251	18	25	0.50163	0.01041	-3.32306	4.22358	3.53224	117.656	158260
3981	LIG4	ligase IV, DNA, ATP-dependent	M-004254-00	251	216	42	48	0.4284	0.01184	-6.05159	13.399	3.52567	464.613	125174
2729	GCLC	glutamate-cysteine ligase, catalytic subunit	M-009212-01	265	265	46	43	0.37807	0.02033	-5.68083	11.6728	3.50602	95.9362	89121.3
57727	NCOA5	nuclear receptor coactivator 5	M-013157-00	266	251	13	10	0.34131	0.03248	-5.35821	6.77245	3.50107	94.5997	136845
29127	racgap1	Rac GTPase activating protein 1 pseudogene; Rac GTPase activating protein 1	M-008650-00	41	196	23	71	0.31317	0.04542	-5.86878	5.83381	3.4921	151.368	73843.7
55142	HAUS2	HAUS augmin-like complex, subunit 2	M-021161-00	250	254	52	45	0.4119	0.01288	-9.32777	8.88786	3.46878	103.433	251388
4856	NOV	nephroblastoma overexpressed gene	M-010527-01	251	252	15	17	0.41082	0.01877	-3.61337	8.19351	3.45547	117.696	106960
1877	E4F1	E4F transcription factor 1	M-011847-00	310	302	25	31	0.3009	0.01224	-10.8671	7.95443	3.44837	116.021	61560.3
387885	Ccdc42b	coiled-coil domain containing 42B	M-030170-00	250	252	16	12	0.54172	0.01435	-3.47074	4.67566	3.44545	138.634	196929
5685	Psma4	proteasome (prosome, macropain) subunit, alpha type, 4	M-017211-00	253	253	39	60	0.49493	0.01121	-3.68484	4.31422	3.43171	203.279	151360
55796	Mbnl3	muscleblind-like 3 (Drosophila)	M-015373-00	253	254	31	37	0.47723	0.02102	-4.56627	13.1838	3.43098	88.3206	209750
51582	AZIN1	antizyme inhibitor 1	M-008552-00	261	252	31	40	0.52837	0.00323	-3.14515	4.05635	3.42622	124.805	71046.6
81550	TDRD3	tudor domain containing 3	M-014655-00	257	254	21	20	0.45345	0.02009	-4.45071	4.78102	3.42492	149.837	163795
57475	PLEKHH1	pleckstrin homology domain containing, family H (with MyTH4 domain) member 1	M-030302-00	255	250	19	19	0.4959	1.34534e-05	-5.14738	7.86511	3.38721	196.032	157901
387791	LOC387791	similar to translocase of outer mitochondrial membrane 20 homolog	M-029921-00	263	258	24	61	0.51752	0.00793	-4.73167	8.33859	3.38447	78.2679	138700
51156	SERPINA10	serpin peptidase inhibitor, clade A (alpha-1 antiproteinase, antitrypsin), member 10	M-021066-00	141	255	32	61	0.32996	0.04142	-5.3656	5.46391	3.33495	207.972	190092
131920	TMEM207	transmembrane protein 207	M-032030-00	253	63	33	18	0.45369	0.03924	-4.35042	15.3799	3.3329	95.0724	262442
256364	EML3	echinoderm microtubule associated protein like 3	M-015766-00	251	251	33	22	0.3755	0.03364	-6.21356	4.37318	3.29683	91.5571	117207
51295	Ecsit	ECSIT homolog (Drosophila)	M-010826-00	250	253	25	23	0.50819	0.03267	-3.14956	6.60071	3.2941	166.344	81424.8
2956	msh6	mutS homolog 6 (E. coli)	M-019287-00	252	253	16	18	0.41059	0.01101	-6.77275	3.89495	3.2939	208.793	138703
26009	ZZZ3	zinc finger, ZZ-type containing 3	M-013939-00	262	250	17	19	0.25437	0.00278	-8.95156	4.53934	3.29382	112.215	71852.4
23247	kiaa0556	KIAA0556	M-003984-00	254	253	38	54	0.49919	0.01683	-3.94582	7.40375	3.29089	128.91	88696.5
83856	FSD1L	fibronectin type III and SPRY domain containing 1-like	M-014752-00	250	88	50	37	0.42134	0.01458	-5.84092	9.52573	3.28933	230.277	213172
2113	ETS1	v-ets erythroblastosis virus E26 oncogene homolog 1 (avian)	M-003887-00	308	303	37	47	0.33239	0.00493	-10.5498	22.632	3.28717	128.775	113712
154791	c7orf55	chromosome 7 open reading frame 55	M-027202-00	255	254	29	28	0.43068	0.0034	-5.086	4.38742	3.28575	89.5262	160416
25859	PART1	prostate androgen-regulated transcript 1	M-013380-00	253	251	34	37	0.46654	0.01642	-7.27131	66.0126	3.27221	185.691	145733
3671	ISLR	immunoglobulin superfamily containing leucine-rich repeat	M-017742-00	256	251	47	59	0.39383	0.01268	-7.04661	3.9111	3.26097	86.1565	64329.9
89932	Papln	papilin, proteoglycan-like sulfated glycoprotein	M-030307-00	260	239	24	44	0.40607	0.04025	-5.21063	3.46567	3.26067	153.7	171007
80216	ALPK1	alpha-kinase 1	M-005009-01	253	252	29	48	0.42601	0.00341	-4.02555	8.56346	3.25771	97.4138	199024
374877	C19orf45	chromosome 19 open reading frame 45	M-027331-00	261	255	40	61	0.49864	0.00976	-4.08201	6.79065	3.2231	119.624	191044
22905	EPN2	epsin 2	M-004725-00	260	256	19	24	0.36541	0.01328	-6.44548	7.92678	3.20936	182.447	56969.9
5516	PPP2CB	protein phosphatase 2 (formerly 2A), catalytic subunit, beta isoform	M-003599-02	256	260	42	47	0.55413	0.00651	-3.05913	11.9059	3.20885	134.982	309510
5531	PPP4C	protein phosphatase 4 (formerly X), catalytic subunit	M-008486-01	254	251	49	56	0.38015	0.000203314	-8.8026	5.33961	3.20348	112.68	257786
7092	TLL1	tolloid-like 1	M-006046-01	257	250	14	13	0.38115	0.000686711	-6.88434	6.07306	3.18887	129.931	108377
162073	Itpripl2	inositol 1,4,5-triphosphate receptor interacting protein-like 2	M-022498-00	253	256	18	30	0.44405	0.01234	-4.89498	5.02201	3.17299	122.629	173951
285268	ZNF621	zinc finger protein 621	M-032023-00	269	258	11	12	0.50182	0.00799	-3.763	11.2511	3.14953	122.203	82010.3
26054	SENP6	SUMO1/sentrin specific peptidase 6	M-006044-00	251	252	29	37	0.34916	0.04772	-4.62945	11.3564	3.14134	134.949	43136.4
84266	Alkbh7	alkB, alkylation repair homolog 7 (E. coli)	M-014847-00	253	250	29	40	0.44642	0.02308	-4.1317	3.49699	3.14107	123.429	127490
55312	RFK	riboflavin kinase	M-007260-00	314	301	23	20	0.53652	0.01894	-3.04812	6.9462	3.13092	204.351	109727
51805	COQ3	coenzyme Q3 homolog, methyltransferase (S. cerevisiae)	M-010155-00	252	265	33	29	0.50828	0.02099	-3.22943	4.54649	3.12544	125.148	71536.1
80196	RNF34	ring finger protein 34	M-007072-00	250	238	50	48	0.33232	0.00915	-6.04656	7.89033	3.11511	124.289	176757
57325	csrp2bp	CSRP2 binding protein	M-008481-00	261	252	22	36	0.45274	0.05405	-3.31014	5.31568	3.10584	85.2646	125160
116028	C16orf75	chromosome 16 open reading frame 75	M-015684-00	273	250	13	23	0.43333	0.04188	-3.89147	4.6176	3.08335	156.781	161670
9252	RPS6KA5	ribosomal protein S6 kinase, 90kDa, polypeptide 5	M-004665-01	302	304	50	49	0.51171	0.01844	-4.11956	3.85261	3.07572	197.423	190412
201725	C4orf46	hypothetical LOC100129478; chromosome 4 open reading frame 46	M-028275-00	259	255	25	20	0.37876	0.01473	-6.86661	4.94764	3.06735	148.915	226619
950	scarb2	scavenger receptor class B, member 2	M-012087-00	258	250	37	40	0.42164	0.01823	-3.99805	37.5589	3.06684	119.188	252806
200894	ARL13B	ADP-ribosylation factor-like 13B	M-017365-00	81	69	25	24	0.25929	0.04156	-8.12526	3.09127	3.06637	161.951	177697
84641	Hiatl1	hippocampus abundant transcript-like 1	M-014918-00	254	259	36	53	0.53186	0.01057	-4.91637	4.17499	3.04294	90.3566	112440
10294	Dnaja2	DnaJ (Hsp40) homolog, subfamily A, member 2	M-012104-00	255	261	21	17	0.49062	0.01619	-4.31365	7.17942	2.99925	115.72	84494.8
23590	PDSS1	prenyl (decaprenyl) diphosphate synthase, subunit 1	M-008464-00	252	255	19	16	0.37514	0.00304	-4.16693	8.85537	2.97284	153.504	68558.6
192286	HIGD2A	HIG1 hypoxia inducible domain family, member 2A	M-016491-00	264	253	25	25	0.3043	0.025	-9.22412	7.61879	2.96171	201.03	153510
11138	TBC1D8	TBC1 domain family, member 8 (with GRAM domain)	M-019705-00	258	153	70	45	0.4083	0.02142	-3.09983	7.53244	2.95173	173.192	145994
129787	TMEM18	transmembrane protein 18	M-016932-00	258	250	11	14	0.40976	0.01656	-7.71259	8.26904	2.95003	127.282	125758
51388	NIP7	nuclear import 7 homolog (S. cerevisiae)	M-020446-00	255	252	24	37	0.55516	0.000689634	-3.2568	33.2848	2.94032	134.256	42169.1
84309	NUDT16L1	nudix (nucleoside diphosphate linked moiety X)-type motif 16-like 1	M-014872-00	253	251	30	27	0.48384	0.00646	-3.77567	5.16994	2.93813	103.925	197110
89978	ATPBD4	ATP binding domain 4	M-031880-00	250	260	14	16	0.50753	0.0015	-5.94687	5.65803	2.93614	222.199	231793
4282	MIF	macrophage migration inhibitory factor (glycosylation-inhibiting factor)	M-011335-01	263	254	12	9	0.2977	0.00208	-7.39746	4.33007	2.9302	139.639	204297
192111	pgam5	phosphoglycerate mutase family member 5	M-015919-00	259	283	11	10	0.37211	0.03231	-6.50678	4.4674	2.92705	109.323	120415
84839	RAX2	retina and anterior neural fold homeobox 2	M-016157-00	257	250	47	56	0.34108	0.04266	-4.67934	15.3373	2.92335	86.5058	121181
135112	NCOA7	nuclear receptor coactivator 7	M-018862-00	117	52	43	23	0.36493	0.00268	-5.98212	5.41942	2.92116	232.242	428086
54807	ZNF586	zinc finger protein 586	M-020605-00	261	251	21	18	0.35919	0.04808	-4.76512	6.11475	2.92102	153.58	66632.8
1296	COL8A2	collagen, type VIII, alpha 2	M-012020-00	254	262	16	28	0.39598	0.00775	-7.15362	4.50302	2.91584	233.394	146521
147694	ZNF548	zinc finger protein 548	M-016400-00	252	259	16	21	0.42545	0.05352	-3.41611	32.3383	2.89561	84.179	87005.7
54868	TMEM104	transmembrane protein 104	M-007329-01	259	256	17	14	0.46096	0.00657	-4.95417	7.13369	2.89002	181.642	64486.5
8453	cul2	cullin 2	M-007277-00	254	253	46	53	0.49129	0.01157	-4.99076	5.11826	2.87548	140.706	181748
1633	DCK	deoxycytidine kinase	M-006710-00	256	98	97	36	0.43757	0.02243	-5.19762	5.28377	2.85179	271.653	169567
120526	DNAJC24	DnaJ (Hsp40) homolog, subfamily C, member 24	M-008875-00	253	257	47	35	0.42207	0.00773	-6.94707	4.5127	2.84468	115.315	122586
60626	RIC8A	resistance to inhibitors of cholinesterase 8 homolog A (C. elegans)	M-016121-00	267	252	44	32	0.42264	0.04964	-3.54886	4.65414	2.83281	58.1342	168823
55749	Ccar1	cell division cycle and apoptosis regulator 1	M-013828-00	282	276	12	12	0.45738	0.01367	-5.61579	3.25806	2.83077	163.898	227873
84293	C10orf58	chromosome 10 open reading frame 58; chromosome 10 open reading frame 57	M-010680-00	263	256	24	33	0.44909	0.04655	-3.15242	3.80121	2.82288	95.5723	113544
7409	VAV1	vav 1 guanine nucleotide exchange factor	M-003935-01	272	258	39	28	0.44646	0.00876	-5.96491	4.1737	2.81154	125.141	102206
115353	LRRC42	leucine rich repeat containing 42	M-018700-00	250	106	75	37	0.40292	0.05833	-3.58559	10.3902	2.81062	86.3673	132459
4637	myl6	myosin, light chain 6, alkali, smooth muscle and non-muscle	M-013091-00	265	258	20	17	0.4655	0.01694	-3.65332	4.03064	2.80508	124.075	179835
9470	EIF4E2	eukaryotic translation initiation factor 4E family member 2	M-019870-00	244	58	72	23	0.5325	0.01282	-3.40149	6.33677	2.78019	172.467	139084
10451	VAV3	vav 3 guanine nucleotide exchange factor	M-010178-01	252	251	32	31	0.43369	0.01247	-5.73302	3.71883	2.75886	114.809	171820
11258	DCTN3	dynactin 3 (p22)	M-012365-00	253	260	21	21	0.49781	0.01396	-3.4102	11.2001	2.75416	141.321	85928
199699	DAND5	DAN domain family, member 5	M-016415-00	253	251	37	38	0.47307	0.01259	-6.4885	6.19808	2.75325	94.3486	171505
84899	Tmtc4	transmembrane and tetratricopeptide repeat containing 4	M-015004-00	250	259	36	37	0.24249	0.00486	-12.7714	8.18302	2.71248	82.3991	128253
6892	Tapbp	TAP binding protein (tapasin)	M-017387-00	259	267	18	16	0.43967	0.0147	-3.26162	4.01977	2.71013	168.476	179961
51496	Ctdspl2	CTD (carboxy-terminal domain, RNA polymerase II, polypeptide A) small phosphatase like 2	M-008272-00	257	252	27	28	0.49193	0.01901	-4.54626	22.3968	2.70515	222.453	45119.9
8459	TPST2	tyrosylprotein sulfotransferase 2	M-010386-00	258	255	17	28	0.43734	0.01187	-6.44436	4.90015	2.69997	185.765	103875
6525	smtn	smoothelin	M-017440-00	251	77	39	17	0.4374	0.00553	-6.43535	5.10334	2.68837	171.965	155325
4548	mtr	5-methyltetrahydrofolate-homocysteine methyltransferase	M-009896-00	265	262	12	13	0.38913	0.01316	-5.28456	14.6111	2.6869	105.807	201655
220359	Tigd3	tigger transposable element derived 3	M-017439-00	259	251	29	20	0.50358	0.00854	-4.23317	9.7367	2.68154	123.143	139799
27030	MLH3	mutL homolog 3 (E. coli)	M-009939-00	280	265	11	13	0.46944	0.01419	-4.95116	3.68177	2.67049	153.042	109869
84223	Iqcg	IQ motif containing G	M-014824-00	253	251	50	40	0.34782	0.06217	-3.58404	21.9729	2.66817	81.8087	110828
23588	Klhdc2	kelch domain containing 2	M-012839-00	256	270	27	29	0.41307	0.01388	-3.51856	3.86996	2.64626	198.592	106935
79022	TMEM106C	transmembrane protein 106C	M-014281-00	253	250	26	30	0.45628	0.000420804	-4.0581	4.47354	2.63521	106.478	200632
57217	TTC7A	tetratricopeptide repeat domain 7A	M-027882-00	256	258	19	18	0.37476	0.03122	-6.87022	9.11042	2.63237	80.4194	82671.4
27111	SDCBP2	syndecan binding protein (syntenin) 2	M-015232-00	252	255	25	35	0.51022	0.01884	-3.10372	5.86037	2.62327	149.223	68799.4
401546	C9orf152	chromosome 9 open reading frame 152	M-029580-00	40	92	15	41	0.39282	0.065	-3.26652	5.64303	2.6132	252.11	348147
2876	GPX1	glutathione peroxidase 1	M-008982-00	252	251	53	46	0.43029	0.02756	-4.47727	4.92974	2.61165	172.915	133290
221	Aldh3b1	aldehyde dehydrogenase 3 family, member B1	M-009236-01	305	302	46	64	0.43517	0.0174	-4.04091	5.34179	2.60921	93.3684	89994.3
9942	xylB	xylulokinase homolog (H. influenzae)	M-006793-00	303	307	17	22	0.54764	0.01295	-3.24891	3.05262	2.6027	171.962	159315
81698	C15orf5	chromosome 15 open reading frame 5	M-014680-00	255	257	22	36	0.50809	0.02626	-3.51555	3.06293	2.59991	137.869	172780
1282	Col4a1	collagen, type IV, alpha 1	M-011618-00	262	253	21	26	0.44772	0.03517	-3.67263	7.17009	2.58741	177.11	127975
55082	arglu1	arginine and glutamate rich 1	M-021093-00	251	259	20	18	0.48492	0.00904	-4.80755	19.2256	2.58077	189.354	80575.2
55602	CDKN2AIP	CDKN2A interacting protein	M-021030-00	260	250	18	49	0.47919	0.00619	-6.00114	8.07211	2.57678	80.3465	143685
55076	TMEM45A	transmembrane protein 45A	M-021085-00	250	255	27	32	0.47481	0.02801	-3.39491	10.6629	2.57621	123.619	68647.5
391137	RPS15P3	ribosomal protein S15 pseudogene 3	M-027550-00	251	253	47	51	0.32706	0.0245	-5.75742	13.4284	2.57137	126.231	206630
10456	HAX1	HCLS1 associated protein X-1	M-012168-00	250	250	45	43	0.3672	0.03166	-4.10286	3.53884	2.57089	136.606	130420
79832	QSER1	glutamine and serine rich 1	M-014444-00	252	253	42	26	0.48332	0.03179	-3.10119	7.40809	2.55966	163.862	164339
55742	PARVA	parvin, alpha	M-005287-01	260	177	36	50	0.37605	0.05831	-3.56261	12.1851	2.55946	141.832	110435
6400	SEL1L	sel-1 suppressor of lin-12-like (C. elegans)	M-004885-01	259	153	27	31	0.38855	0.04067	-3.86136	3.65006	2.5572	157.548	175359
10561	IFI44	interferon-induced protein 44	M-016368-00	69	83	15	30	0.43775	0.00603	-5.15034	10.0854	2.5563	143.303	140447
148327	CREB3L4	cAMP responsive element binding protein 3-like 4	M-010738-00	257	255	29	30	0.4479	0.00749	-4.46134	5.59157	2.55258	136.122	128927
221079	ARL5B	ADP-ribosylation factor-like 5B	M-017861-00	262	251	27	35	0.43126	0.03388	-4.58996	15.8197	2.54273	266.663	306714
2074	Ercc6	excision repair cross-complementing rodent repair deficiency, complementation group 6	M-004888-01	251	260	20	31	0.49741	0.02309	-3.03316	5.46445	2.5416	122.235	184736
8853	Asap2	ArfGAP with SH3 domain, ankyrin repeat and PH domain 2	M-011544-00	254	259	25	51	0.49986	0.00263	-4.01391	4.36321	2.54005	93.138	102979
3995	Fads3	fatty acid desaturase 3	M-008483-00	264	179	44	33	0.45182	0.03679	-3.95249	3.43874	2.53513	69.2411	55740.7
387921	NHLRC3	NHL repeat containing 3	M-030217-00	257	254	39	43	0.40648	0.0103	-8.23952	10.3376	2.53498	125.138	162746
401720	FIGNL2	fidgetin-like 2	M-030094-00	250	254	20	42	0.53988	0.02198	-3.17346	3.1442	2.52369	159.927	201677
23176	SEPT8	septin 8	M-010647-00	254	253	18	18	0.49453	0.02122	-3.42754	3.14353	2.51847	127.392	65162.9
205564	Senp5	SUMO1/sentrin specific peptidase 5	M-005946-00	256	251	23	25	0.42219	0.00598	-6.13482	8.88716	2.51793	107.362	135631
5563	prkaa2	protein kinase, AMP-activated, alpha 2 catalytic subunit	M-005361-01	263	250	37	48	0.51194	0.02081	-3.72634	3.97241	2.50327	111.089	259490
55812	SPATA7	spermatogenesis associated 7	M-013831-00	256	258	16	17	0.51722	0.000394977	-4.22042	6.31157	2.50176	156.876	242299
51100	sh3glb1	SH3-domain GRB2-like endophilin B1	M-017086-00	251	256	24	28	0.39441	0.02366	-5.49846	5.02464	2.46396	113.371	54995.6
55699	iars2	isoleucyl-tRNA synthetase 2, mitochondrial	M-020404-00	252	257	24	28	0.48903	0.00853	-5.53863	6.08189	2.44655	121.039	186724
29766	tmod3	tropomodulin 3 (ubiquitous)	M-017656-00	253	256	34	33	0.51684	0.02485	-3.09732	7.12343	2.43744	176.55	61319.5
84940	CORO6	coronin 6	M-015022-00	256	254	18	24	0.49468	0.01284	-4.56176	3.69124	2.43245	146.992	171842
8914	TIMELESS	timeless homolog (Drosophila)	M-019488-00	89	53	24	17	0.3651	0.00806	-5.27547	5.50945	2.42661	191.999	160956
150709	ankar	ankyrin and armadillo repeat containing	M-023108-00	250	72	49	21	0.35823	0.01517	-5.65088	4.20694	2.41647	128.258	128973
54991	C1orf159	chromosome 1 open reading frame 159	M-027330-00	257	278	15	21	0.42547	0.04782	-3.85956	7.02974	2.41603	146.197	91579.9
201626	PDE12	phosphodiesterase 12	M-017946-00	253	265	24	28	0.47355	0.02243	-4.10641	3.37459	2.41317	119.407	158798
116337	PANX3	pannexin 3	M-015176-00	254	253	15	19	0.47546	0.02131	-4.11369	9.30968	2.40835	95.1081	93685.6
51097	sccpdh	saccharopine dehydrogenase (putative)	M-020992-00	257	258	21	28	0.49188	0.00382	-3.93383	5.64773	2.40475	181.414	68422.5
5900	RALGDS	ral guanine nucleotide dissociation stimulator	M-005193-00	265	250	21	24	0.38686	0.00040263	-6.13097	9.31216	2.3933	91.6051	138435
162993	ZNF846	zinc finger protein 846	M-031223-00	258	261	11	12	0.51144	0.00922	-3.35767	3.67452	2.38879	67.9981	82337.9
29105	C16orf80	chromosome 16 open reading frame 80	M-020289-00	250	250	35	29	0.48064	0.0247	-3.94704	26.7314	2.38179	141.571	63855.6
5832	ALDH18A1	aldehyde dehydrogenase 18 family, member A1	M-006785-00	251	250	23	29	0.41846	0.01586	-6.70819	7.68324	2.37874	136.918	207922
4729	Ndufv2	NADH dehydrogenase (ubiquinone) flavoprotein 2, 24kDa	M-012589-00	311	252	33	41	0.46017	0.03183	-3.26109	5.38822	2.37493	148.529	125527
6573	Slc19a1	solute carrier family 19 (folate transporter), member 1	M-007422-00	258	263	15	17	0.43029	0.01114	-4.97461	5.28948	2.3665	69.9005	46889.5
389119	C3orf54	chromosome 3 open reading frame 54	M-031926-00	82	157	30	53	0.31298	0.033	-6.57113	4.96899	2.36473	122.609	154814
255330	C3orf46	chromosome 3 open reading frame 46	M-028155-00	198	73	57	28	0.46375	0.00295	-3.20543	3.9448	2.36026	140.265	194540
6934	Tcf7l2	transcription factor 7-like 2 (T-cell specific, HMG-box)	M-003816-00	255	264	27	19	0.48381	0.00598	-3.09293	4.43722	2.35227	182.19	115062
54972	TMEM132A	transmembrane protein 132A	M-019041-00	141	123	41	52	0.30536	0.00767	-6.97239	9.29665	2.32537	185.085	72762.2
56916	Smarcad1	SWI/SNF-related, matrix-associated actin-dependent regulator of chromatin, subfamily a, containing DEAD/H box 1	M-013801-00	255	251	30	33	0.4309	0.02524	-4.71245	8.51623	2.31148	130.679	111331
10817	Frs3	fibroblast growth factor receptor substrate 3	M-019038-00	119	150	33	46	0.41918	0.0477	-3.69204	8.39052	2.30147	100.565	257907
5921	Rasa1	RAS p21 protein activator (GTPase activating protein) 1	M-005276-01	251	251	44	50	0.34237	0.0011	-7.16547	5.48674	2.29197	137.449	207843
9811	KIAA0427	KIAA0427	M-021020-00	232	251	47	39	0.3423	0.02372	-6.90254	11.1576	2.28961	199.676	85699.3
403312	MGC39545	hypothetical protein LOC403312	M-031776-00	254	250	29	56	0.52893	0.01033	-3.64748	25.3166	2.2879	122.665	176075
90780	PYGO2	pygopus homolog 2 (Drosophila)	M-017154-00	251	254	25	34	0.476	0.00298	-4.43394	4.53033	2.28655	100.4	126175
253314	EIF4E1B	eukaryotic translation initiation factor 4E family member 1B	M-024314-00	257	250	38	38	0.47593	0.02934	-4.48852	5.141	2.28647	190.92	258922
80024	SLC24A6	solute carrier family 24 (sodium/potassium/calcium exchanger), member 6	M-007332-00	251	230	32	63	0.37008	0.01619	-6.20357	3.76977	2.28552	102.057	97538.4
58497	PRUNE	prune homolog (Drosophila)	M-013799-00	250	265	31	29	0.40477	0.03322	-4.68231	3.93333	2.28476	77.7798	145941
115950	ZNF653	zinc finger protein 653	M-016539-00	261	268	12	13	0.41646	0.01276	-6.01215	3.3344	2.28278	229.145	147511
51647	FAM96B	family with sequence similarity 96, member B	M-020340-00	284	257	15	20	0.39554	0.01125	-6.33861	6.23304	2.27834	212.534	62610.5
55069	c7orf42	chromosome 7 open reading frame 42	M-018206-00	255	256	27	34	0.43288	0.03175	-4.73216	10.846	2.26567	136.299	82451
55002	TMCO3	transmembrane and coiled-coil domains 3	M-020908-00	254	250	66	48	0.4129	0.00938	-6.88698	7.04903	2.25987	108.148	76695.1
1639	DCTN1	dynactin 1 (p150, glued homolog, Drosophila)	M-012874-00	251	260	22	20	0.52912	0.0071	-3.32908	4.12489	2.25177	150.909	250372
57333	RCN3	reticulocalbin 3, EF-hand calcium binding domain	M-017962-00	252	250	15	24	0.55468	0.01639	-3.17947	4.59772	2.23625	122.653	134400
85440	DOCK7	dedicator of cytokinesis 7	M-031725-00	255	257	12	13	0.45783	0.0072	-4.85337	5.93533	2.23607	97.875	116220
146894	Cd300lg	CD300 molecule-like family member g	M-016059-00	254	254	34	26	0.39043	0.01134	-6.51886	3.55899	2.22228	121.011	118819
23140	ZZEF1	zinc finger, ZZ-type with EF-hand domain 1	M-031841-00	252	107	58	36	0.39096	0.01849	-5.867	5.96047	2.20359	182.619	109591
79048	secisbp2	SECIS binding protein 2	M-015634-00	251	253	43	47	0.48848	0.01797	-3.1668	95.4733	2.19454	116.853	186530
301	ANXA1	annexin A1	M-011161-01	252	251	42	55	0.41108	0.00143	-3.26087	8.21285	2.17483	116.281	173024
10469	Timm44	translocase of inner mitochondrial membrane 44 homolog (yeast)	M-003864-00	252	252	49	54	0.23801	0.02963	-9.81036	6.07576	2.17106	103.661	49215.9
147965	Fam98c	family with sequence similarity 98, member C	M-021329-00	267	253	44	35	0.49035	0.01552	-3.87467	3.3436	2.16313	181.215	157870
57147	Scyl3	SCY1-like 3 (S. cerevisiae)	M-005357-00	266	261	23	23	0.42333	0.02295	-4.8623	12.5703	2.1407	108.193	140923
84864	MINA	MYC induced nuclear antigen	M-016031-00	271	265	10	8	0.46184	0.02972	-4.34186	31.1454	2.13791	118.714	132630
116832	Rpl39l	ribosomal protein L39-like	M-012971-00	251	252	44	50	0.46374	0.0044	-3.46117	3.96889	2.13443	153.735	240000
989	SEPT7	septin 7	M-011607-00	256	267	14	17	0.47332	0.01188	-4.82284	6.47224	2.12952	212.998	104921
374987	C1orf118	chromosome 1 open reading frame 118	M-032116-00	254	252	27	29	0.48849	0.02589	-3.60707	4.48752	2.12933	91.843	135305
3918	LAMC2	laminin, gamma 2	M-012119-00	254	257	48	59	0.41705	0.02506	-5.66869	4.37396	2.12768	115.162	109549
1118	CHIT1	chitinase 1 (chitotriosidase)	M-011421-00	253	250	14	15	0.4745	0.00249	-4.1769	3.63333	2.11949	222.109	116561
65056	GPBP1	GC-rich promotor binding protein 1	M-014236-00	253	252	42	40	0.3882	0.00332	-5.38355	4.06317	2.10479	112.438	132864
84871	AGBL4	ATP/GTP binding protein-like 4	M-014994-00	255	256	21	21	0.34584	0.00181	-9.62906	5.27637	2.0806	98.7043	135461
2870	grk6	G protein-coupled receptor kinase 6	M-004627-01	318	314	26	26	0.42796	0.02268	-5.65498	3.69322	2.07958	121.112	101968
56957	OTUD7B	OTU domain containing 7B	M-008670-00	271	257	20	25	0.47741	0.02165	-5.31371	3.20501	2.06167	91.5902	117343
147912	SIX5	SIX homeobox 5	M-017983-00	255	254	20	21	0.46797	0.01616	-4.39178	9.96063	2.06114	115.586	126649
63967	clspn	claspin homolog (Xenopus laevis)	M-005288-00	250	256	33	40	0.33598	0.00967	-4.72119	6.52253	2.05921	211.033	82977.5
401505	tomm5	translocase of outer mitochondrial membrane 5 homolog (yeast)	M-032330-00	251	263	47	47	0.40443	0.01245	-5.60342	11.7729	2.05394	182.449	253471
55284	UBE2W	ubiquitin-conjugating enzyme E2W (putative)	M-009643-01	253	200	52	37	0.36088	0.02613	-5.58438	6.10857	2.05379	117.638	189712
403313	PPAPDC2	phosphatidic acid phosphatase type 2 domain containing 2	M-031777-00	117	253	51	48	0.39758	0.02833	-5.95357	3.55212	2.03215	117.846	227722
9711	KIAA0226	KIAA0226	M-023538-00	207	66	58	27	0.32662	0.01547	-7.92792	15.1248	1.98938	201.66	130225
2118	Etv4	ets variant 4	M-004207-00	301	304	28	38	0.49374	0.00572	-5.16633	5.60643	1.98	126.525	94755.3
387775	SLC22A10	solute carrier family 22, member 10	M-029855-00	264	252	14	16	0.32208	0.00707	-12.0686	3.54501	1.97857	66.4315	97084.6
22901	ARSG	arylsulfatase G	M-008346-00	263	271	15	13	0.43177	0.0044	-3.22527	3.3193	1.97105	224.122	68805.7
3344	foxn2	forkhead box N2	M-008870-00	254	253	41	50	0.51901	0.00896	-3.13827	3.86691	1.96444	115.15	148511
8702	b4galt4	UDP-Gal:betaGlcNAc beta 1,4- galactosyltransferase, polypeptide 4	M-011516-00	69	252	20	62	0.51381	0.01581	-4.06242	7.72256	1.96247	129.894	98452.5
129852	c2orf73	chromosome 2 open reading frame 73	M-022681-00	258	260	20	43	0.46409	0.03597	-4.168	3.00368	1.96035	129.678	250347
6875	TAF4B	TAF4b RNA polymerase II, TATA box binding protein (TBP)-associated factor, 105kDa	M-023415-00	257	269	17	15	0.41463	0.0282	-5.88841	9.54134	1.9467	137.247	102397
57540	Ptchd2	patched domain containing 2	M-021564-00	253	236	42	56	0.46553	0.02056	-5.07934	7.47643	1.9459	132.822	184410
7016	Tesk1	testis-specific kinase 1	M-005043-00	302	304	36	35	0.45977	0.01504	-5.86777	7.00196	1.9439	149.529	122489
6788	Stk3	serine/threonine kinase 3 (STE20 homolog, yeast)	M-004874-01	316	306	13	24	0.48332	0.01442	-5.28418	4.29106	1.94132	110.182	99968.8
3416	IDE	insulin-degrading enzyme	M-005899-02	251	123	57	36	0.51386	0.00972	-3.24837	4.42674	1.93884	223.858	366112
85414	SLC45A3	solute carrier family 45, member 3	M-004231-01	266	253	13	15	0.48013	0.00221	-4.35585	5.7957	1.93706	168.501	225588
57700	Fam160b1	family with sequence similarity 160, member B1	M-026315-00	254	127	50	38	0.44853	0.02067	-4.40825	5.01123	1.93434	62.771	156497
6928	HNF1B	HNF1 homeobox B	M-009721-00	252	257	32	33	0.52558	0.00224	-4.37825	4.59171	1.93256	89.9779	105255
55857	PLK1S1	non-protein coding RNA 153	M-017957-00	253	251	48	45	0.43198	0.01286	-5.76931	4.04715	1.90841	76.502	157823
23615	PYY2	peptide YY, 2 (seminalplasmin)	M-020324-00	251	264	11	14	0.33657	0.0111	-6.89061	7.93665	1.89218	304.685	63717.5
6050	rnh1	ribonuclease/angiogenin inhibitor 1	M-016048-00	255	250	31	37	0.46558	0.02685	-3.64275	6.48095	1.89143	125.307	204911
5862	RAB2A	RAB2A, member RAS oncogene family	M-010533-01	251	257	16	24	0.30049	0.01704	-8.33623	8.5574	1.88881	156.194	138639
9111	nmi	N-myc (and STAT) interactor	M-004202-01	263	256	13	19	0.46652	0.02392	-3.37578	3.22436	1.88268	200.039	85655.4
83482	SCRT1	scratch homolog 1, zinc finger protein (Drosophila)	M-013490-00	253	259	11	18	0.42582	0.00518	-3.45297	4.23253	1.87956	91.7373	64544.7
144132	DNHD1	dynein heavy chain domain 1	M-015858-00	255	254	24	29	0.46117	0.04108	-3.14966	3.74329	1.86835	161.893	316139
9668	ZNF432	zinc finger protein 432	M-020326-00	255	257	49	48	0.35715	0.01286	-6.64102	7.99408	1.8671	120.229	110972
90701	sec11c	SEC11 homolog C (S. cerevisiae)	M-005932-00	270	268	8	10	0.48536	0.00109	-4.20592	3.49287	1.86656	86.1841	108826
139818	DOCK11	dedicator of cytokinesis 11	M-015696-00	255	253	29	38	0.45725	0.01955	-6.38257	3.48929	1.84986	81.1364	187661
196743	PAOX	polyamine oxidase (exo-N4-amino)	M-008470-00	258	254	13	14	0.53863	0.00616	-3.89447	3.44336	1.8371	148.036	117637
3209	HOXA13	homeobox A13	M-011052-00	255	268	16	13	0.28263	0.01523	-4.62023	4.34069	1.83612	119.182	51765.5
80758	Prr7	proline rich 7 (synaptic)	M-016618-00	250	251	43	35	0.40771	0.000123709	-6.16052	3.71825	1.83591	108.353	133680
137682	C8orf38	chromosome 8 open reading frame 38	M-016179-00	258	252	62	28	0.51035	0.03005	-3.68939	5.67593	1.80567	62.8549	144507
8908	gyg2	glycogenin 2	M-006640-00	251	255	32	26	0.4259	0.02944	-4.58361	3.69783	1.80441	151.611	51934.4
135154	C6orf57	chromosome 6 open reading frame 57	M-015985-00	250	263	22	16	0.37852	0.03111	-5.50879	3.26013	1.80416	272.597	299876
4597	MVD	mevalonate (diphospho) decarboxylase	M-006748-00	257	251	40	53	0.34873	0.0071	-12.9497	7.54982	1.79982	145.465	246555
9700	ESPL1	extra spindle pole bodies homolog 1 (S. cerevisiae)	M-004104-00	168	77	53	28	0.38025	0.04204	-4.77456	5.112	1.79447	170.395	120631
23178	PASK	PAS domain containing serine/threonine kinase	M-005018-01	262	253	31	34	0.44038	0.01257	-4.93461	7.43737	1.78295	89.7771	192802
29969	MDFIC	MyoD family inhibitor domain containing	M-025441-00	261	265	16	20	0.53195	0.00345	-3.69299	5.64147	1.76994	111.764	54223.4
122769	PPIL5	peptidylprolyl isomerase (cyclophilin)-like 5	M-016820-00	255	254	18	25	0.50733	0.01111	-4.22525	7.65827	1.7669	121.833	113822
26003	gorasp2	golgi reassembly stacking protein 2, 55kDa	M-019045-00	261	262	25	19	0.352	0.03111	-5.52102	3.81119	1.75963	137.759	63876.5
1773	DNASE1	deoxyribonuclease I	M-016280-00	251	250	11	11	0.37524	0.00518	-6.5013	18.7642	1.75732	220.282	123208
78992	Yipf2	Yip1 domain family, member 2	M-016133-00	256	254	30	27	0.31871	0.02726	-5.95292	5.90662	1.75484	97.1615	158990
3337	DNAJB1	DnaJ (Hsp40) homolog, subfamily B, member 1	M-012735-00	133	103	44	34	0.27573	0.04548	-6.58636	4.80287	1.7349	70.6872	49187.8
391	RHOG	ras homolog gene family, member G (rho G)	M-008995-00	307	314	24	43	0.48796	0.02901	-3.2394	3.15204	1.73422	139.722	150525
51134	CCDC41	coiled-coil domain containing 41	M-021034-00	258	254	19	27	0.51723	0.00598	-3.28162	6.85987	1.72518	87.1452	52705.4
2960	GTF2E1	general transcription factor IIE, polypeptide 1, alpha 56kDa	M-006531-00	267	262	13	19	0.42997	0.04177	-4.15417	4.97401	1.71656	260.167	176954
90019	Syt8	synaptotagmin VIII	M-019166-00	250	255	37	52	0.42638	0.02737	-6.153	7.24768	1.7108	118.961	180573
6821	SUOX	sulfite oxidase	M-008310-01	251	160	58	49	0.15994	0.00977	-12.1757	4.22796	1.7104	118.564	102751
56943	ENY2	enhancer of yellow 2 homolog (Drosophila)	M-018808-00	258	258	18	24	0.39171	0.000952494	-10.6578	8.69555	1.70305	179.822	212260
9100	USP10	ubiquitin specific peptidase 10	M-006062-01	250	259	31	36	0.5055	0.01098	-4.57385	8.80001	1.70058	139.728	215125
22864	R3HDM2	R3H domain containing 2	M-012950-00	268	255	11	14	0.42083	0.00292	-3.39098	8.59382	1.68522	153.395	45003.4
7110	TMF1	TATA element modulatory factor 1	M-005059-00	263	260	16	19	0.50323	0.01602	-4.5097	7.03453	1.65749	112.498	102117
8455	ATRN	attractin	M-012403-00	263	261	21	37	0.54681	0.01313	-3.08267	3.06669	1.61351	167.111	97379.9
51112	Ttc15	tetratricopeptide repeat domain 15	M-016861-00	258	258	15	20	0.46113	2.76546e-05	-4.72015	9.93537	1.61098	171.325	51666.6
5337	PLD1	phospholipase D1, phosphatidylcholine-specific	M-009413-00	255	257	13	18	0.48599	0.00678	-3.11146	3.18246	1.60983	202.535	123013
402679	LOC402679	similar to Serine/threonine-protein kinase MARK2 (MAP/microtubule affinity-regulating kinase 2)	M-031832-00	259	250	35	60	0.43793	0.02622	-4.46795	3.16355	1.60535	193.387	272769
7051	Tgm1	transglutaminase 1 (K polypeptide epidermal type I, protein-glutamine-gamma-glutamyltransferase)	M-004575-00	250	255	32	37	0.48355	0.0309	-3.34289	6.71991	1.59788	210.058	180457
3658	IREB2	iron-responsive element binding protein 2	M-022281-00	277	252	16	17	0.53817	0.000493633	-3.28194	3.58539	1.58923	100.341	60513
55972	SLC25A40	solute carrier family 25, member 40	M-007354-00	255	176	58	38	0.28249	0.0307	-9.69718	11.8173	1.57484	222.338	99182.7
23242	cobL	cordon-bleu homolog (mouse)	M-021017-00	251	252	39	37	0.43575	0.00113	-6.24031	4.82327	1.56669	104.075	52889.5
56063	C1orf91	chromosome 1 open reading frame 91	M-015585-00	260	257	38	46	0.33325	9.73457e-05	-8.91429	6.94355	1.56605	84.0204	140564
29889	GNL2	guanine nucleotide binding protein-like 2 (nucleolar)	M-020392-00	256	265	14	15	0.42695	0.00585	-6.90287	3.87979	1.56227	111.09	40770.7
11285	B4GALT7	xylosylprotein beta 1,4-galactosyltransferase, polypeptide 7 (galactosyltransferase I)	M-012387-00	67	304	16	66	0.41199	0.01452	-4.55126	5.03226	1.56206	129.643	126732
60684	c4orf41	chromosome 4 open reading frame 41	M-016784-00	251	264	37	36	0.39623	0.01178	-6.01745	5.15521	1.54363	158.394	226652
2091	FBL	fibrillarin	M-011269-00	252	250	44	57	0.41954	0.02786	-3.85477	9.48125	1.54352	165.163	69491.5
2245	fgd1	FYVE, RhoGEF and PH domain containing 1	M-009612-01	252	256	34	63	0.38133	0.01074	-6.91932	5.70691	1.53692	133.9	143169
57139	RGL3	ral guanine nucleotide dissociation stimulator-like 3	M-031226-00	257	107	36	51	0.25538	0.04517	-7.6366	4.41398	1.50673	87.8269	114394
23306	TMEM194A	transmembrane protein 194A	M-026966-00	256	250	27	35	0.52341	0.00787	-3.59569	3.05426	1.50654	141.624	68257.7
9121	SLC16A5	similar to MCT; solute carrier family 16, member 5 (monocarboxylic acid transporter 6)	M-007407-00	250	263	12	17	0.34706	0.02691	-6.39008	4.33435	1.49302	198.678	77947.5
132949	AASDH	aminoadipate-semialdehyde dehydrogenase	M-018650-00	255	264	12	11	0.56832	0.00397	-3.60945	5.28405	1.49277	86.4905	132034
148398	Samd11	sterile alpha motif domain containing 11	M-016711-00	251	255	18	25	0.50125	0.00925	-3.26034	4.51227	1.48842	111.25	118036
25962	KIAA1429	KIAA1429	M-019278-00	256	259	19	23	0.43613	0.03658	-3.73212	6.31812	1.48417	219.707	66965.5
55631	LRRC40	leucine rich repeat containing 40	M-016819-00	251	262	36	29	0.45898	0.01016	-4.29129	3.94056	1.482	227.999	133762
11161	c14orf1	chromosome 14 open reading frame 1	M-019683-00	253	68	45	15	0.38507	0.01199	-3.48945	5.19477	1.47994	152.959	129572
25823	TPSG1	tryptase gamma 1	M-006058-01	251	254	8	23	0.33512	0.05235	-5.64852	3.16392	1.47757	97.5963	42307.7
84640	USP38	ubiquitin specific peptidase 38	M-006086-01	258	259	29	25	0.54638	0.00504	-3.44848	3.38284	1.47473	123.834	204826
1666	DECR1	2,4-dienoyl CoA reductase 1, mitochondrial	M-009642-00	302	218	55	48	0.38363	0.01625	-5.54114	4.59044	1.46971	139.664	120621
4756	NEO1	neogenin homolog 1 (chicken)	M-009358-00	273	269	22	24	0.37743	0.03638	-5.50485	9.48958	1.46441	99.8037	60966.6
83861	RSPH3	radial spoke 3 homolog (Chlamydomonas)	M-018730-00	252	250	22	21	0.32589	0.01593	-8.17053	6.31824	1.464	88.9736	73532.6
90007	MIDN	midnolin	M-023894-00	283	257	11	13	0.44883	0.01474	-7.16208	3.67194	1.45963	136.301	126915
90203	SNX21	sorting nexin family member 21	M-013643-00	267	275	16	12	0.50102	0.00913	-5.82105	4.80753	1.45628	110.291	115894
8986	RPS6KA4	ribosomal protein S6 kinase, 90kDa, polypeptide 4	M-004664-00	307	310	45	22	0.41587	0.02703	-6.01054	3.40852	1.4432	133.401	131261
92342	c1orf156	chromosome 1 open reading frame 156	M-015087-00	263	119	50	43	0.37594	0.01388	-5.17274	3.24821	1.42987	106.243	147371
57001	Acn9	ACN9 homolog (S. cerevisiae)	M-021398-00	111	136	29	42	0.2793	0.00111	-6.93616	3.93275	1.42792	99.9613	99130.8
55020	TTC38	tetratricopeptide repeat domain 38	M-020975-00	251	261	25	25	0.52565	0.00708	-3.67107	4.76357	1.4074	163.864	101720
388325	C17orf87	chromosome 17 open reading frame 87	M-032000-00	271	261	17	13	0.47118	0.00766	-4.47016	3.66604	1.40374	159.077	232811
219541	MED19	mediator complex subunit 19	M-016056-00	254	251	24	20	0.52896	0.00112	-3.60917	3.50993	1.39793	111.676	148471
55702	CCDC94	coiled-coil domain containing 94	M-017954-00	260	257	28	35	0.53975	0.01038	-3.7175	4.14734	1.38952	109.265	214033
6619	Snapc3	small nuclear RNA activating complex, polypeptide 3, 50kDa	M-012601-00	260	269	19	17	0.48688	0.00331	-3.04892	9.51655	1.38339	145.978	77897.4
129285	KLRAQ1	KLRAQ motif containing 1	M-017065-00	258	254	26	65	0.37899	0.01931	-8.29018	3.31104	1.37168	158.667	248311
7932	OR2H2	olfactory receptor, family 2, subfamily H, member 2	M-008264-01	257	260	15	25	0.50543	0.00478	-3.50481	3.67458	1.3668	280.149	83181.4
54859	c3orf75	chromosome 3 open reading frame 75	M-020705-00	258	250	12	20	0.50843	0.01962	-3.33867	4.84196	1.36579	112.763	70476.5
57134	MAN1C1	mannosidase, alpha, class 1C, member 1	M-020422-00	260	254	17	13	0.50991	0.00201	-5.56218	4.02581	1.36514	89.1157	189791
2063	NR2F6	nuclear receptor subfamily 2, group F, member 6	M-003423-00	261	250	20	40	0.38852	0.00679	-5.62658	4.27469	1.34483	89.4613	119364
51439	FAM8A1	family with sequence similarity 8, member A1	M-021014-00	266	276	13	12	0.50773	0.02289	-3.84169	4.50962	1.30924	178.774	50954.8
54802	TRIT1	tRNA isopentenyltransferase 1	M-018831-00	257	250	28	25	0.34496	0.03189	-6.18821	3.34647	1.3059	94.7512	91776.8
55852	tex2	testis expressed 2	M-017117-00	264	255	10	12	0.52578	0.00604	-3.4464	7.21645	1.29796	77.5239	86926.6
51754	TMEM8B	transmembrane protein 8B	M-017716-00	257	252	21	29	0.37805	0.02302	-6.05848	5.19809	1.29717	185.394	43280
23172	Fam175b	family with sequence similarity 175, member B	M-016146-00	283	260	11	17	0.48068	0.02434	-3.61017	3.37426	1.28949	77.9889	50835.1
10974	C10orf116	chromosome 10 open reading frame 116	M-012306-00	267	255	21	29	0.3949	0.01273	-6.16639	4.81792	1.28275	178.425	142741
5013	OTX1	orthodenticle homeobox 1	M-009857-00	252	254	14	27	0.37849	0.000641233	-5.56304	3.97063	1.25872	263.843	107533
29903	CCDC106	coiled-coil domain containing 106	M-020402-00	255	257	27	35	0.52859	0.00424	-3.78703	4.06736	1.2587	145.159	65867.5
344022	Noto	notochord homeobox	M-022765-00	256	138	46	49	0.35581	0.00168	-4.59036	7.62472	1.24861	114.76	189601
5969	REG1A	regenerating islet-derived 1 alpha; regenerating islet-derived 1 pseudogene	M-020039-00	252	250	28	38	0.38548	0.02328	-5.43522	10.2693	1.24391	286.15	134476
3860	KRT13	keratin 13	M-011709-00	265	253	21	18	0.44466	0.00125	-5.92177	7.28496	1.24019	266.111	164962
23329	tbc1d30	TBC1 domain family, member 30	M-026976-00	262	254	13	13	0.32105	0.01352	-8.91889	10.7192	1.23615	166.829	89087.7
84140	fam161a	family with sequence similarity 161, member A	M-022697-00	165	217	49	63	0.25292	0.04022	-5.69495	4.13968	1.23397	69.5267	117802
196792	FAM24B	family with sequence similarity 24, member B	M-015799-00	279	266	11	10	0.47538	0.01749	-5.29914	28.2179	1.22969	88.267	78386.9
23161	Snx13	sorting nexin 13	M-009381-00	253	256	19	31	0.52373	0.00857	-3.08004	3.14237	1.22946	170.094	98130.7
51058	Znf691	zinc finger protein 691	M-020950-00	265	261	21	20	0.38782	0.00861	-8.23429	10.9272	1.22769	162.148	68233.9
203054	ADCK5	aarF domain containing kinase 5	M-018919-00	330	311	25	19	0.50594	0.01426	-4.32691	3.57466	1.2248	101.315	107476
1545	CYP1B1	cytochrome P450, family 1, subfamily B, polypeptide 1	M-008282-00	252	263	25	26	0.36827	0.00554	-4.46966	5.89654	1.21809	259.353	211834
51199	nin	ninein (GSK3B interacting protein)	M-019133-00	256	258	28	38	0.44605	0.01298	-4.84826	4.52512	1.21654	108.821	54332.2
79072	FASTKD3	FAST kinase domains 3	M-014297-00	257	263	17	26	0.4226	0.02028	-4.38447	4.6603	1.2126	60.888	118809
79797	ZNF408	zinc finger protein 408	M-007064-00	258	251	26	32	0.43602	0.0039	-6.64243	3.03683	1.21054	88.0494	154403
5190	PEX6	peroxisomal biogenesis factor 6	M-004902-00	251	255	19	44	0.54465	0.00916	-6.02872	10.0217	1.20789	151.553	126221
57136	C20orf3	chromosome 20 open reading frame 3	M-013867-00	268	268	16	13	0.43494	0.02379	-6.21793	3.249	1.20038	72.0295	114908
8703	B4GALT3	UDP-Gal:betaGlcNAc beta 1,4- galactosyltransferase, polypeptide 3	M-011517-00	257	253	27	27	0.35042	0.0357	-6.46327	3.8638	1.19619	206.067	60284.4
1939	LGTN	ligatin	M-003680-00	255	250	26	26	0.48505	0.02073	-4.42005	7.51711	1.19203	85.9059	80178.2
55133	SRBD1	S1 RNA binding domain 1	M-018144-00	257	254	31	27	0.48032	0.02319	-5.30377	4.63916	1.18477	84.562	232362
654500	H2AFVP1	H2A histone family, member V, pseudogene 1	M-030493-00	251	87	64	37	0.43444	0.03165	-4.26615	9.64728	1.18021	82.9572	108789
55064	c9orf68	chromosome 9 open reading frame 68	M-021074-00	262	256	18	14	0.42055	0.01327	-6.4302	4.73671	1.1574	166.011	103336
388135	C15orf59	chromosome 15 open reading frame 59	M-030426-00	256	254	19	18	0.44541	0.03799	-4.39702	3.56959	1.1506	161.137	134963
4778	nfe2	nuclear factor (erythroid-derived 2), 45kDa	M-010049-00	289	268	9	10	0.39113	0.00106	-5.30321	7.06395	1.13166	214.285	73956.8
29066	ZC3H7A	zinc finger CCCH-type containing 7A	M-017719-00	255	256	20	19	0.40392	0.02188	-5.95185	4.61556	1.1292	178.341	54003.8
55351	STK32B	serine/threonine kinase 32B	M-004618-00	317	306	27	40	0.51083	0.01556	-3.90596	4.50932	1.12833	133.347	116489
90379	Dcaf15	chromosome 19 open reading frame 72	M-031237-00	259	261	11	13	0.48728	0.00391	-4.13806	4.97162	1.12427	105.991	145433
81609	SNX27	sorting nexin family member 27	M-017346-00	250	144	43	45	0.24184	0.0726	-5.17944	4.50344	1.11994	121.927	126407
975	CD81	CD81 molecule	M-017257-01	258	256	15	13	0.29813	0.00422	-5.33612	3.66698	1.10555	194.638	86425
10609	Sc65	synaptonemal complex protein SC65	M-020141-00	94	147	32	42	0.34261	0.0177	-8.87638	10.2794	1.10072	185.009	102125
23658	LSM5	LSM5 homolog, U6 small nuclear RNA associated (S. cerevisiae)	M-019555-00	282	260	10	10	0.41026	0.01341	-3.56529	6.5816	1.0832	201.528	42331.1
145200	C14orf72	chromosome 14 open reading frame 72	M-022004-00	251	270	12	14	0.51343	0.00726	-3.45912	3.25137	1.08092	81.1443	136512
8817	FGF18	fibroblast growth factor 18	M-011537-00	175	255	30	28	0.32633	0.04422	-4.2633	4.62363	1.07882	135.378	146354
28971	C11orf67	chromosome 11 open reading frame 67	M-014411-00	258	257	15	17	0.33074	0.0101	-8.7452	6.79481	1.07844	199.885	61005
23272	C3orf63	chromosome 3 open reading frame 63	M-020306-00	253	257	12	17	0.47023	0.02142	-4.44427	3.3622	1.07542	179.226	83089.3
79691	QTRTD1	queuine tRNA-ribosyltransferase domain containing 1	M-018409-00	260	251	29	36	0.42984	0.0016	-3.57803	8.62052	1.06576	126.558	153520
57498	KIDINS220	kinase D-interacting substrate, 220kDa	M-022984-00	253	257	16	20	0.38927	0.01948	-7.30041	12.45	1.0566	109.61	177748
79829	NAA40	N-acetyltransferase 11 (GCN5-related, putative)	M-014443-00	259	83	26	39	0.39312	0.07278	-3.23152	18.4018	1.05407	202.127	228146
4099	Mag	myelin associated glycoprotein	M-011722-00	253	264	40	30	0.49874	0.01952	-4.56535	3.2284	1.0452	94.4964	87151.6
54973	Cpsf3l	cleavage and polyadenylation specific factor 3-like	M-013789-00	258	251	25	28	0.4853	0.01228	-3.27094	4.8555	1.04329	102.781	74854.5
25917	THUMPD3	THUMP domain containing 3	M-013963-00	269	250	17	13	0.50312	0.02648	-4.4941	5.98612	1.04037	225.09	77922.6
6949	TCOF1	Treacher Collins-Franceschetti syndrome 1	M-012550-00	263	250	30	64	0.42467	0.000341625	-3.71771	3.03671	1.03898	74.2712	58583.6
90381	c15orf42	chromosome 15 open reading frame 42	M-018755-00	250	250	60	47	0.2207	0.02146	-9.61993	17.3752	1.03491	137.172	144533
22897	CEP164	centrosomal protein 164kDa	M-020351-00	258	255	21	34	0.32329	0.00933	-4.79318	5.0729	1.03079	154.962	74463.6
55049	C19orf60	chromosome 19 open reading frame 60	M-021031-00	260	255	17	15	0.53913	0.00501	-3.30921	16.4313	0.99284	108.717	82983.8
23240	KIAA0922	KIAA0922	M-019152-00	253	265	20	24	0.3861	0.01118	-7.31238	8.3376	0.98913	115.586	94719
51088	klhl5	kelch-like 5 (Drosophila)	M-010933-00	256	259	20	25	0.44773	0.00846	-4.94561	7.29908	0.98597	142.306	85275.1
57148	RALGAPB	KIAA1219	M-013847-00	250	265	15	20	0.51905	0.01323	-4.61457	3.22527	0.98419	88.2868	132246
55055	ZWILCH	Zwilch, kinetochore associated, homolog (Drosophila)	M-019377-00	253	252	46	45	0.48483	0.01523	-4.53045	11.8351	0.97346	87.1571	72178.8
63979	FIGNL1	fidgetin-like 1	M-019091-00	251	250	26	22	0.42494	0.02673	-3.51037	4.40574	0.97087	98.3759	145516
4696	NDUFA3	NADH dehydrogenase (ubiquinone) 1 alpha subcomplex, 3, 9kDa	M-012674-00	253	250	23	44	0.49383	0.00913	-3.67395	4.34513	0.96431	114.226	74118.5
6867	TACC1	transforming, acidic coiled-coil containing protein 1	M-005161-01	250	257	31	18	0.43568	0.04099	-3.81996	3.49135	0.95605	96.7605	249643
6522	SLC4A2	solute carrier family 4, anion exchanger, member 2 (erythrocyte membrane protein band 3-like 1)	M-007582-00	250	252	50	38	0.42727	0.02386	-4.55055	5.40781	0.95289	110.519	55068.6
1827	RCAN1	regulator of calcineurin 1	M-004268-01	263	253	20	17	0.42957	0.00988	-6.36084	3.94556	0.9517	143.318	112725
203197	C9orf91	chromosome 9 open reading frame 91	M-026196-00	254	254	24	26	0.52609	0.00806	-3.30177	3.30849	0.95075	117.796	183621
51535	PPHLN1	periphilin 1	M-021306-00	259	255	15	15	0.49502	0.02591	-3.97709	3.37634	0.94768	131.195	44937.2
23191	CYFIP1	cytoplasmic FMR1 interacting protein 1	M-014185-00	256	196	29	52	0.4091	0.05665	-3.47113	3.89937	0.94444	111.678	85024.6
134505	LOC134505	similar to hCG39609	M-024415-00	257	250	44	51	0.54088	0.02042	-3.35115	3.82364	0.93959	124.454	246271
4355	MPP2	membrane protein, palmitoylated 2 (MAGUK p55 subfamily member 2)	M-009729-00	265	254	20	26	0.43985	0.02537	-6.2387	6.01775	0.91897	201.67	265597
9929	JOSD1	Josephin domain containing 1	M-017674-00	229	201	50	46	0.43503	0.00841	-6.73811	5.2752	0.91742	89.5242	44421.1
60625	DHX35	DEAH (Asp-Glu-Ala-His) box polypeptide 35	M-013065-00	254	250	28	25	0.43781	0.01348	-4.97162	4.31419	0.91694	57.7952	91280.9
114990	Vasn	vasorin	M-031729-00	255	259	26	20	0.4214	0.0057	-3.73991	3.52262	0.91302	159.368	165424
51130	ASB3	ankyrin repeat and SOCS box-containing 3	M-017457-00	254	257	14	19	0.48631	0.01552	-3.81414	3.34736	0.90025	179.804	66464.4
5743	PTGS2	prostaglandin-endoperoxide synthase 2 (prostaglandin G/H synthase and cyclooxygenase)	M-004557-01	256	133	57	31	0.32413	0.03952	-5.46218	4.03969	0.89603	124.144	157559
5822	PWP2	PWP2 periodic tryptophan protein homolog (yeast)	M-019927-00	258	255	42	23	0.479	0.03529	-3.1804	3.03116	0.88991	252.188	175394
64744	SMAP2	small ArfGAP2	M-014209-00	252	257	11	25	0.48979	0.00286	-3.61388	3.07575	0.88867	62.2854	170682
25828	TXN2	thioredoxin 2	M-017448-00	252	250	30	42	0.36995	0.00228	-14.5177	3.14363	0.88675	157.168	91303.4
1802	DPH2	DPH2 homolog (S. cerevisiae)	M-011256-00	213	251	62	40	0.30498	0.01006	-10.5756	4.02714	0.88487	106.407	85856.5
375616	Kcp	kielin/chordin-like protein	M-032127-00	266	266	37	19	0.46795	0.02015	-4.36377	4.23121	0.87662	116.998	121125
132321	c4orf33	chromosome 4 open reading frame 33	M-018450-00	256	252	16	19	0.48197	0.04897	-3.12339	10.9494	0.87488	101.469	169004
2622	GAS8	growth arrest-specific 8	M-011281-00	260	257	19	23	0.47983	0.01103	-3.84016	5.39452	0.86668	151.469	212890
285203	c3orf64	chromosome 3 open reading frame 64	M-023260-00	258	259	13	13	0.45345	0.01165	-4.87982	5.48497	0.86342	117.386	92086.1
55577	nagK	N-acetylglucosamine kinase	M-006750-00	256	254	15	18	0.51352	0.02089	-4.48199	6.31073	0.85078	106.91	151367
1587	ADAM3A	ADAM metallopeptidase domain 3A (cyritestin 1)	M-027298-00	254	267	41	34	0.33379	0.00251	-10.1564	6.27589	0.84985	83.1995	79859.6
54995	OXSM	3-oxoacyl-ACP synthase, mitochondrial	M-031860-00	253	252	26	28	0.46555	3.73145e-05	-5.56826	10.7912	0.8494	111.466	89422.3
81575	APOLD1	apolipoprotein L domain containing 1	M-014664-00	256	258	17	17	0.50505	0.00467	-4.67452	14.2458	0.84744	116.84	106236
63875	MRPL17	mitochondrial ribosomal protein L17	M-013049-00	250	251	33	31	0.27369	0.01724	-6.19188	6.51321	0.83775	144.085	154430
28998	mrpl13	mitochondrial ribosomal protein L13	M-013557-00	263	257	13	16	0.45621	0.05201	-3.10097	4.61743	0.83734	129.116	100320
79723	suv39h2	suppressor of variegation 3-9 homolog 2 (Drosophila)	M-008512-00	250	254	43	65	0.44213	0.00296	-5.30857	3.50956	0.82838	115.582	71226.3
55282	LRRC36	leucine rich repeat containing 36	M-017987-00	256	255	19	41	0.4058	0.02168	-4.05452	4.10346	0.82699	176.04	249777
55746	NUP133	nucleoporin 133kDa	M-013322-00	254	250	27	46	0.44744	0.02394	-5.12404	4.10413	0.80826	121.274	298774
3268	AGFG2	ArfGAP with FG repeats 2	M-016363-00	251	118	55	29	0.50494	0.02219	-3.56762	8.86677	0.80652	93.8266	68815.3
55151	tmem38b	transmembrane protein 38B	M-021168-00	266	263	19	22	0.56036	0.00537	-3.95182	3.70602	0.79861	115.817	168421
57470	Lrrc47	leucine rich repeat containing 47	M-010724-00	253	253	34	29	0.51284	0.01631	-4.02334	4.73889	0.79738	111.629	265608
54994	c20orf11	chromosome 20 open reading frame 11	M-032154-00	250	257	70	35	0.38988	0.01131	-7.43123	8.38963	0.79477	179.012	117450
84248	FYTTD1	forty-two-three domain containing 1	M-018604-00	254	254	30	27	0.41904	0.01865	-3.85393	10.8484	0.78764	146.413	141857
400987	LOC400987	similar to ankyrin repeat domain 36	M-031460-00	256	254	23	25	0.41744	0.02842	-4.05791	4.74567	0.77293	109.524	132295
154449	LOC154449	hypothetical protein LOC154449	M-024909-00	252	90	59	27	0.41748	0.02491	-4.68001	6.9627	0.75243	74.6208	172683
56990	CDC42SE2	CDC42 small effector 2	M-020826-00	315	341	13	14	0.44392	0.03339	-4.72585	36.0384	0.72934	135.636	92436.1
220134	Ska1	chromosome 18 open reading frame 24	M-015917-00	259	258	27	38	0.40444	0.01598	-6.61268	10.984	0.70693	138.364	203999
30000	Tnpo2	transportin 2	M-020491-01	253	255	44	41	0.38582	0.00426	-8.23916	13.3165	0.70502	113.523	74269.2
84080	C16orf48	chromosome 16 open reading frame 48	M-014789-00	257	251	37	36	0.4394	0.001	-3.69717	9.46797	0.69079	86.1845	123537
9663	LPIN2	lipin 2	M-013458-00	251	256	19	24	0.44119	9.06953e-05	-4.95038	5.02617	0.68342	170.582	103226
1737	dlaT	dihydrolipoamide S-acetyltransferase	M-008490-00	266	256	20	26	0.4773	0.00605	-5.46229	3.92572	0.68	126.452	71799.2
169981	Spin3	spindlin family, member 3	M-024685-00	252	257	30	44	0.51168	0.00625	-3.42818	6.3488	0.6768	73.5375	208399
149018	LELP1	late cornified envelope-like proline-rich 1	M-021722-00	261	253	26	33	0.45902	0.01307	-4.14104	16.4593	0.67633	138.313	174474
57510	Xpo5	exportin 5	M-014000-00	260	256	26	39	0.44819	0.02029	-5.58044	3.00324	0.67609	102.305	155164
55052	MRPL20	similar to mitochondrial ribosomal protein L20; mitochondrial ribosomal protein L20	M-017564-00	250	251	43	32	0.37163	0.02669	-6.54369	5.90774	0.67032	105.296	89979.6
9057	SLC7A6	solute carrier family 7 (cationic amino acid transporter, y+ system), member 6	M-007616-00	251	83	90	30	0.36701	0.03365	-5.49123	10.9712	0.66765	123.02	72702.7
29062	WDR91	WD repeat domain 91	M-020659-00	281	271	13	13	0.45956	0.0071	-5.32041	13.8138	0.66545	204.363	41338.4
63891	RNF123	ring finger protein 123	M-007041-00	98	252	32	56	0.42046	0.00573	-3.91982	10.6122	0.66487	141.138	140658
10623	POLR3C	polymerase (RNA) III (DNA directed) polypeptide C (62kD)	M-019448-00	262	250	24	25	0.50484	0.01256	-4.49322	6.87669	0.6588	126.184	63411.8
30833	NT5C	5', 3'-nucleotidase, cytosolic	M-020511-00	257	43	73	20	0.35781	0.08678	-3.16169	9.50342	0.65593	102.823	66981.7
11183	Map4k5	mitogen-activated protein kinase kinase kinase kinase 5	M-003589-02	250	251	29	40	0.41305	0.00559	-10.371	6.48744	0.63408	125.568	213187
8364	Hist1h4c	histone cluster 1, H4l/H4k/H4h/H4j/H4i/H4d/H4c/H4f/H4e; histone cluster 4, H4	M-011461-00	250	250	35	48	0.38555	0.05568	-3.83769	6.78502	0.63024	115.278	103594
392	ARHGAP1	Rho GTPase activating protein 1	M-008966-00	258	254	33	38	0.52718	0.00692	-3.38576	15.2629	0.62019	183.583	225522
406	arntl	aryl hydrocarbon receptor nuclear translocator-like	M-010261-00	256	260	32	35	0.41661	0.01763	-4.73994	4.01063	0.61566	177.997	170073
57128	LYRM4	LYR motif containing 4	M-015656-00	258	269	12	12	0.51205	0.02543	-3.86032	4.21316	0.60818	107.488	178767
63895	Fam38b	family with sequence similarity 38, member B	M-013925-00	273	264	15	15	0.44816	0.0108	-3.40548	4.41731	0.60083	85.3974	127935
391169	LOC391169	hCG2040210	M-027578-00	255	250	47	57	0.35513	0.03129	-4.96665	14.2436	0.59573	104.975	237123
169611	OLFML2A	olfactomedin-like 2A	M-018648-00	253	250	31	55	0.47526	0.02263	-3.81215	7.35019	0.59491	103.029	148881
399815	LOC399815	chromosome 10 open reading frame 88 pseudogene	M-029694-00	259	271	26	19	0.4856	0.01546	-5.39889	3.01266	0.59442	128.025	196202
79019	cenpm	centromere protein M	M-014279-00	255	256	24	35	0.45871	0.00829	-3.94815	34.054	0.57261	57.5455	108501
219484	OR5M8	olfactory receptor, family 5, subfamily M, member 8	M-032441-00	268	267	15	12	0.42982	0.02946	-6.05666	5.92538	0.56485	92.9013	126828
54765	TRIM44	tripartite motif-containing 44	M-017337-00	253	251	30	26	0.47693	0.000513899	-4.60394	3.50723	0.54089	75.2161	62766.3
116115	ZNF526	zinc finger protein 526	M-023716-00	270	262	8	9	0.48974	0.00802	-4.26728	4.06319	0.53271	100.561	64245.9
30834	ZNRD1	zinc ribbon domain containing 1	M-017359-00	255	251	18	24	0.46984	0.02048	-4.76546	4.81982	0.53049	228.208	52814.4
10621	Polr3f	polymerase (RNA) III (DNA directed) polypeptide F, 39 kDa	M-019240-00	85	139	36	45	0.4164	0.03865	-4.78873	3.79016	0.51812	173.744	91578.5
64422	ATG3	ATG3 autophagy related 3 homolog (S. cerevisiae)	M-015375-00	276	254	11	15	0.509	0.00659	-4.56056	3.52229	0.50226	146.279	118498
51077	FCF1	FCF1 small subunit (SSU) processome component homolog (S. cerevisiae)	M-020976-00	255	232	35	55	0.3054	0.02368	-7.41183	10.8605	0.49099	121.766	66208.4
22820	CopG	coatomer protein complex, subunit gamma	M-019138-00	250	251	30	20	0.3868	0.04536	-3.23582	10.091	0.47277	230.209	68319.9
54516	MTRF1L	mitochondrial translational release factor 1-like	M-015386-00	250	102	49	36	0.27388	0.03135	-6.02072	3.28511	0.4718	95.1144	94380.3
8838	Wisp3	WNT1 inducible signaling pathway protein 3	M-011542-00	255	252	10	13	0.42295	0.02298	-3.36331	3.47277	0.46554	115.505	136801
9123	SLC16A3	solute carrier family 16, member 3 (monocarboxylic acid transporter 4)	M-005126-01	269	266	20	24	0.46253	0.00796	-4.70587	21.0157	0.46517	222.261	84484.9
55969	c20orf24	chromosome 20 open reading frame 24	M-020579-00	265	256	15	13	0.44746	0.01712	-5.13539	19.1817	0.46009	74.1157	131292
51406	NOL7	nucleolar protein 7, 27kDa	M-013853-00	255	253	47	47	0.37983	0.03813	-5.63203	14.4282	0.45053	277.915	84540.8
89890	KBTBD6	kelch repeat and BTB (POZ) domain containing 6	M-015802-00	288	255	7	8	0.52227	0.00239	-5.31582	3.23645	0.44598	106.897	104440
9205	ZMYM5	zinc finger, MYM-type 5	M-020648-00	255	255	22	38	0.47784	0.04648	-3.04866	4.91549	0.43298	215.313	68472.4
129138	Ankrd54	ankyrin repeat domain 54	M-016583-00	260	252	12	14	0.45899	0.0332	-4.50405	4.41835	0.42461	100.711	75502.5
64478	CSMD1	CUB and Sushi multiple domains 1	M-007288-01	251	92	40	21	0.44017	0.03005	-4.92438	4.34277	0.42287	86.9038	160155
8800	PEX11A	peroxisomal biogenesis factor 11 alpha	M-012622-00	122	59	35	21	0.40451	0.01711	-4.19121	3.85842	0.41001	222.455	186280
5742	Ptgs1	prostaglandin-endoperoxide synthase 1 (prostaglandin G/H synthase and cyclooxygenase)	M-004556-00	251	252	47	41	0.30547	0.01675	-7.21818	4.23975	0.40882	321.284	180223
9203	ZMYM3	zinc finger, MYM-type 3	M-019933-00	250	74	59	21	0.46455	0.0373	-3.43499	3.2009	0.40003	283.59	70852.8
375444	C5orf34	chromosome 5 open reading frame 34	M-031839-00	253	256	39	39	0.42792	0.00282	-6.06157	27.275	0.39991	111.805	120624
5452	Pou2f2	POU class 2 homeobox 2	M-019690-00	250	264	22	16	0.45382	0.01885	-4.2593	4.23358	0.39614	117.926	105388
317	Apaf1	apoptotic peptidase activating factor 1	M-003456-00	267	256	17	38	0.34867	0.0048	-8.00988	3.02876	0.37041	117.423	111435
51490	c9orf114	chromosome 9 open reading frame 114	M-010900-00	259	255	19	33	0.3328	0.000605019	-10.8938	4.75187	0.36954	91.7502	43687.7
130429	RPSAP27	ribosomal protein SA pseudogene 27	M-023166-00	252	251	35	49	0.45416	0.01041	-3.01716	5.92668	0.36827	116.14	215208
1750	DLX6	distal-less homeobox 6	M-028911-00	305	303	40	58	0.42365	0.03155	-5.22446	11.5632	0.36206	195.866	96266.5
9278	ZBTB22	zinc finger and BTB domain containing 22	M-015820-00	250	101	62	33	0.46368	0.04627	-3.30912	3.03255	0.34441	125.921	98215.9
55032	SLC35A5	solute carrier family 35, member A5	M-007541-00	255	255	31	24	0.31208	0.01219	-9.57406	7.56514	0.34186	183.209	95204.9
175	aga	aspartylglucosaminidase	M-004037-00	301	301	21	41	0.41552	0.00589	-4.63572	4.49164	0.33591	84.7707	86729
81605	URM1	ubiquitin related modifier 1 homolog (S. cerevisiae)	M-014669-00	255	279	10	11	0.53881	0.00835	-3.49969	3.34846	0.31785	141.4	104566
57209	ZNF248	zinc finger protein 248	M-014069-00	273	277	12	10	0.46385	0.00732	-7.11814	4.26482	0.31635	128.188	124547
51005	AMDHD2	amidohydrolase domain containing 2	M-008651-00	300	302	25	49	0.42423	0.05267	-3.25149	9.45786	0.26914	81.0957	60988.6
6760	SS18	synovial sarcoma translocation, chromosome 18	M-020042-00	253	250	34	51	0.34353	0.01532	-5.25648	3.57017	0.23845	134.871	178545
150223	ydjC	YdjC homolog (bacterial)	M-024547-00	256	252	29	43	0.26186	0.01696	-7.43737	4.09341	0.20326	89.0136	82065
4738	nedd8	neural precursor cell expressed, developmentally down-regulated 8	M-020081-00	251	254	25	36	0.45878	0.01548	-3.80767	5.954	0.20285	83.1443	146470
57471	ERMN	ermin, ERM-like protein	M-027986-00	274	254	13	13	0.49962	0.01059	-4.73583	3.23756	0.20111	129.013	128079
23288	IQCE	IQ motif containing E	M-016993-00	260	260	21	25	0.44251	0.00351	-6.0154	4.18351	0.1965	163.578	72742.6
83889	WDR87	WD repeat domain 87	M-031103-00	265	260	12	12	0.45966	0.01587	-4.8012	8.14674	0.18151	164.449	107817
64094	SMOC2	SPARC related modular calcium binding 2	M-013886-00	250	254	14	14	0.37362	0.0201	-4.48337	6.53542	0.17731	80.4266	85328.2
155054	ZNF425	zinc finger protein 425	M-025363-00	255	263	12	19	0.49503	0.01881	-3.30255	3.55089	0.17192	82.7498	142416
51083	GAL	galanin prepropeptide	M-004139-00	83	109	20	38	0.38611	0.03291	-5.09348	4.28552	0.17137	135.457	108524
6772	STAT1	signal transducer and activator of transcription 1, 91kDa	M-003543-01	257	267	16	18	0.23726	0.02061	-8.75694	9.6523	0.16047	159.604	70280.6
79648	MCPH1	microcephalin 1	M-008447-01	251	262	22	12	0.4617	0.02558	-3.74185	4.3522	0.15489	140.402	82813.3
23271	camsap1l1	calmodulin regulated spectrin-associated protein 1-like 1	M-022091-00	266	256	16	17	0.4929	0.00904	-4.42735	3.43859	0.15007	153.111	88316.3
2039	epb49	erythrocyte membrane protein band 4.9 (dematin)	M-003663-00	258	259	40	27	0.41403	0.00155	-4.45903	6.57903	0.14033	84.9678	84483
55974	RAG1AP1	recombination activating gene 1 activating protein 1	M-020567-00	278	270	10	10	0.45877	0.01077	-5.15041	5.6613	0.13791	141.395	133923
119559	sfxn4	sideroflexin 4	M-018237-00	253	120	52	38	0.41493	0.03714	-4.14313	17.6163	0.12501	117.373	141803
341356	RPL31P50	ribosomal protein L31 pseudogene 50	M-027076-00	256	263	28	20	0.48576	0.00712	-3.51084	3.02066	0.125	187.905	209338
5361	PLXNA1	plexin A1	M-031971-01	118	126	38	44	0.45071	0.01707	-3.40312	5.03986	0.12416	104.412	121428
23274	CLEC16A	C-type lectin domain family 16, member A	M-022485-00	261	260	9	10	0.47053	0.0143	-4.82778	4.8519	0.12124	109.14	42928.4
3895	Ktn1	kinectin 1 (kinesin receptor)	M-010605-00	261	252	29	37	0.43831	0.04195	-3.42579	4.57287	0.11859	125.651	130206
29934	SNX12	sorting nexin 12	M-013648-00	254	255	16	19	0.51175	0.02315	-3.51622	5.93548	0.11558	164.229	64219
285097	FLJ38379	hypothetical FLJ38379	M-017660-00	273	265	14	15	0.32496	0.02392	-8.89597	4.28186	0.1093	150.488	82729.6
25915	NDUFAF3	NADH dehydrogenase (ubiquinone) 1 alpha subcomplex, assembly factor 3	M-027327-00	251	171	68	49	0.30091	0.02186	-12.0114	27.4103	0.08814	470.181	144431
7415	Vcp	valosin-containing protein	M-008727-01	253	251	62	44	0.2984	0.04433	-3.14267	15.5276	0.08494	105.578	115742
4134	MAP4	microtubule-associated protein 4	M-011724-00	253	261	33	32	0.42434	0.01045	-7.85218	7.93209	0.08272	193.9	101533
55128	TRIM68	tripartite motif-containing 68	M-007007-00	263	260	23	20	0.448	0.00584	-8.85963	9.3643	0.0774	121.572	199307
127703	C1orf216	chromosome 1 open reading frame 216	M-016893-00	250	251	28	49	0.46296	0.04521	-3.57352	5.08602	0.06609	74.436	68376.8
414194	CCNYL2	cyclin Y-like 2	M-029675-00	263	260	16	15	0.39474	0.00977	-5.6118	3.91929	0.04901	411.82	181679
84976	DISP1	dispatched homolog 1 (Drosophila)	M-013596-00	254	290	9	13	0.30556	0.01138	-8.49059	15.9334	0.04573	148.28	116937
387647	LOC387647	patched domain containing 3 pseudogene	M-029776-00	261	264	12	10	0.47087	0.03346	-4.21322	3.83874	0.03327	116.754	137123
57149	lyrm1	LYR motif containing 1	M-015432-00	265	260	8	8	0.48259	0.01798	-5.4216	3.25588	0.02889	132.406	99681.3
84172	Polr1b	polymerase (RNA) I polypeptide B, 128kDa	M-013391-00	255	251	25	22	0.47266	0.00809	-3.08282	6.38526	0.02514	105.504	184148
55846	ITFG2	integrin alpha FG-GAP repeat containing 2	M-015565-00	252	256	47	49	0.48627	0.03458	-3.50264	5.02609	0.00173	237.475	352939
1121	CHM	choroideremia (Rab escort protein-1)	M-017037-00	253	250	39	39	0.44149	0.01447	-4.56377	6.64995	-0.00302	121.559	90443.9
149428	BNIPL	BCL2/adenovirus E1B 19kD interacting protein like	M-015353-00	252	253	20	15	0.42658	0.01769	-4.64945	4.13509	-0.00504	86.528	82592.6
9653	Hs2st1	heparan sulfate 2-O-sulfotransferase 1	M-003863-00	252	251	43	57	0.26713	0.00986	-8.83861	6.81599	-0.02313	118.41	108005
29070	CCDC113	coiled-coil domain containing 113	M-015391-00	257	251	19	18	0.49508	0.00335	-4.39582	4.36164	-0.05265	167.078	47448.2
79087	Alg12	asparagine-linked glycosylation 12, alpha-1,6-mannosyltransferase homolog (S. cerevisiae)	M-027141-00	256	250	32	36	0.46802	0.00335	-3.39909	12.6469	-0.0761	163.678	115149
391059	Frrs1	ferric-chelate reductase 1	M-027419-00	259	256	17	26	0.44963	0.03216	-3.5578	6.41711	-0.08426	96.9195	136325
6539	SLC6A12	solute carrier family 6 (neurotransmitter transporter, betaine/GABA), member 12	M-007599-00	254	254	37	49	0.37747	0.0225	-5.64254	4.49195	-0.09542	161.896	109685
5238	Pgm3	phosphoglucomutase 3	M-013912-00	256	250	20	42	0.40875	0.02021	-4.59822	5.08603	-0.10758	120.302	78901.3
54918	CMTM6	CKLF-like MARVEL transmembrane domain containing 6	M-010711-00	258	255	42	49	0.38615	0.04072	-4.14971	3.22261	-0.11316	99.6756	97058.1
57531	HACE1	HECT domain and ankyrin repeat containing, E3 ubiquitin protein ligase 1	M-007193-00	253	255	38	55	0.28317	0.01969	-10.2376	12.3265	-0.11991	64.3567	106462
9941	exog	endo/exonuclease (5'-3'), endonuclease G-like	M-008572-00	257	174	41	49	0.5042	0.02217	-3.84388	3.46959	-0.13889	152.11	61978.3
56919	DHX33	DEAH (Asp-Glu-Ala-His) box polypeptide 33	M-017205-00	258	264	13	17	0.52066	0.00554	-5.20665	3.0099	-0.14358	85.7609	125523
23308	ICOSLG	inducible T-cell co-stimulator ligand	M-007812-00	251	79	65	30	0.31975	0.05934	-4.81806	5.70295	-0.16019	91.7554	76654.3
201595	stt3b	STT3, subunit of the oligosaccharyltransferase complex, homolog B (S. cerevisiae)	M-017859-00	260	265	17	27	0.46153	0.04232	-3.36634	3.76501	-0.17404	99.4595	122255
80020	FOXRED2	FAD-dependent oxidoreductase domain containing 2	M-008133-00	260	255	14	24	0.44285	0.00168	-4.91441	3.67077	-0.1872	77.1357	93300.7
25989	ulk3	unc-51-like kinase 3 (C. elegans)	M-004949-00	261	250	23	39	0.43124	0.02147	-5.42113	3.66929	-0.19788	97.5966	90590.1
399968	Pate4	prostate and testis expressed 4	M-029821-00	264	255	22	21	0.42789	0.01239	-7.65506	10.2655	-0.20058	93.6958	106476
91	ACVR1B	activin A receptor, type IB	M-004925-01	303	313	22	24	0.52292	0.02537	-3.22888	4.44112	-0.20196	113.668	75624.2
54760	Pcsk4	proprotein convertase subtilisin/kexin type 4	M-013774-00	258	251	18	21	0.49486	0.0148	-3.84055	3.9303	-0.20771	98.2288	57227.1
23016	EXOSC7	exosome component 7	M-014160-00	251	251	37	41	0.44374	0.01046	-4.75362	8.03052	-0.21704	169.741	80757.1
55116	TMEM39B	transmembrane protein 39B	M-021133-00	266	263	15	15	0.44884	0.02471	-6.07584	3.11048	-0.22388	112.2	164341
9136	RRP9	ribosomal RNA processing 9, small subunit (SSU) processome component, homolog (yeast)	M-017793-00	66	253	21	55	0.33083	0.05689	-4.6262	5.28973	-0.22533	89.3723	43348.4
51084	CRYL1	crystallin, lambda 1	M-008730-00	251	250	37	36	0.45725	0.03636	-3.56512	3.68192	-0.22697	318.021	104710
23189	KANK1	KN motif and ankyrin repeat domains 1; similar to ankyrin repeat domain protein 15 isoform b	M-012879-00	252	253	17	29	0.35738	0.01473	-6.85116	3.00027	-0.23011	150.214	77887.7
84823	Lmnb2	lamin B2	M-005290-00	261	255	18	29	0.38982	0.03512	-5.27339	3.45463	-0.23522	80.8926	71248
23355	vps8	vacuolar protein sorting 8 homolog (S. cerevisiae)	M-023668-00	252	254	13	17	0.35227	0.00607	-8.54382	4.29165	-0.23842	174.823	51560.1
116113	foxp4	forkhead box P4	M-008255-00	255	262	13	14	0.36126	0.00122	-7.86582	3.07621	-0.25697	120.826	169812
25862	usp49	ubiquitin specific peptidase 49	M-005945-01	259	260	13	12	0.40634	0.01592	-9.78188	3.83951	-0.25799	278.519	102511
84146	ZNF644	zinc finger protein 644	M-007085-00	250	258	15	16	0.41287	0.02451	-3.82441	3.2851	-0.27683	142.98	92541
120376	C11orf93	Uncharacterized protein LOC120376	M-026516-00	251	251	32	34	0.49992	0.02593	-3.65164	5.71382	-0.27692	164.79	144722
84232	maf1	MAF1 homolog (S. cerevisiae)	M-018603-00	251	262	34	32	0.34904	0.07238	-3.26785	3.26336	-0.28679	152.889	92860.1
84443	Frmpd3	FERM and PDZ domain containing 3	M-024802-00	250	265	23	22	0.30632	0.02825	-9.66853	3.39545	-0.29229	95.8612	150065
26000	TBC1D10B	TBC1 domain family, member 10B	M-016723-00	263	258	9	10	0.43846	0.01755	-4.45621	10.1466	-0.3115	150.741	45070.5
9424	kcnk6	potassium channel, subfamily K, member 6	M-006265-00	259	136	30	49	0.34981	0.08348	-3.35663	7.14239	-0.3173	162.028	72410.9
8841	HDAC3	histone deacetylase 3	M-003496-00	277	270	10	10	0.40704	0.02307	-3.65989	16.4709	-0.31861	81.7046	54794.1
147807	Znf524	zinc finger protein 524	M-007140-00	255	251	34	35	0.31746	0.01743	-7.9253	5.98396	-0.33541	88.4036	131973
51018	RRP15	ribosomal RNA processing 15 homolog (S. cerevisiae)	M-017639-00	262	250	16	17	0.49348	0.00605	-5.00944	3.29933	-0.33551	113.3	40894.7
11000	Slc27a3	solute carrier family 27 (fatty acid transporter), member 3	M-007499-00	251	251	54	31	0.40872	0.02501	-5.17387	9.90538	-0.34811	134.169	81463.5
284348	Lypd5	LY6/PLAUR domain containing 5	M-018677-00	261	254	13	22	0.40221	0.05921	-3.36916	7.85918	-0.35518	111.166	85042.6
51290	ergic2	ERGIC and golgi 2	M-021151-00	266	265	11	13	0.48753	0.03508	-3.47106	3.96667	-0.35552	100.864	44269.3
122830	NAA30	N-acetyltransferase 12 (GCN5-related, putative)	M-009961-01	262	255	22	21	0.51481	0.00928	-4.07081	3.11126	-0.3788	125.232	117510
143888	kdelc2	KDEL (Lys-Asp-Glu-Leu) containing 2	M-015652-00	253	250	16	40	0.41809	0.05373	-3.34941	6.09422	-0.38998	93.4473	127032
3140	MR1	major histocompatibility complex, class I-related	M-019619-00	254	254	43	50	0.39712	0.000541979	-5.86953	6.49127	-0.41021	150.687	70413.6
344387	CDKL4	cyclin-dependent kinase-like 4	M-022660-00	252	257	52	47	0.50732	0.01569	-5.24571	5.3086	-0.43354	93.6765	150159
124044	SPATA2L	spermatogenesis associated 2-like	M-018294-00	252	260	18	16	0.43634	0.04203	-3.13578	4.75242	-0.43613	87.5817	101616
63933	CCDC90A	coiled-coil domain containing 90A	M-010730-00	255	252	18	14	0.38433	0.01282	-4.45228	3.36594	-0.46159	70.551	120600
54475	NLE1	notchless homolog 1 (Drosophila)	M-015863-00	255	258	13	12	0.43552	0.01677	-4.6967	7.71119	-0.48551	169.065	138133
400055	RPL26P32	ribosomal protein L26 pseudogene 32	M-030041-00	266	253	17	22	0.44652	0.00548	-7.42533	4.55927	-0.49463	115.949	126481
147011	PROCA1	protein interacting with cyclin A1	M-016422-00	250	140	40	28	0.38284	0.00899	-6.81311	14.6673	-0.50284	221.038	146892
5747	PTK2	PTK2 protein tyrosine kinase 2	M-003164-02	259	256	20	17	0.38487	0.01556	-7.71255	25.5096	-0.50291	132.684	151312
197131	UBR1	ubiquitin protein ligase E3 component n-recognin 1	M-010691-01	207	75	69	34	0.37232	0.0273	-5.04655	6.52862	-0.50625	128.699	199015
60685	ZFAND3	zinc finger, AN1-type domain 3	M-008570-00	260	255	38	45	0.35193	0.05305	-4.46625	22.253	-0.52105	109.964	175967
84219	WDR24	WD repeat domain 24	M-014822-00	256	254	24	22	0.39193	0.01069	-4.45352	6.10284	-0.52221	137.68	149135
84881	RPUSD4	RNA pseudouridylate synthase domain containing 4	M-015000-00	270	258	13	12	0.30093	0.03061	-7.94289	52.0341	-0.52297	162	95058.5
51042	znf593	zinc finger protein 593	M-017089-00	259	254	17	29	0.41325	0.01875	-6.58889	4.62616	-0.54289	187.481	76235.1
27146	Fam184b	family with sequence similarity 184, member B	M-024219-00	256	253	19	29	0.42051	0.00458	-4.26134	3.00184	-0.54579	106.366	37586.4
51460	SFMBT1	Scm-like with four mbt domains 1	M-020911-00	253	254	12	14	0.55826	0.00256	-3.13931	5.84043	-0.55315	110.996	32962.2
130026	Ica1l	islet cell autoantigen 1,69kDa-like	M-016849-00	253	251	44	30	0.41873	0.00357	-4.3186	11.8805	-0.55804	105.704	117850
285442	LOC285442	mitochondrial translational release factor 1-like pseudogene	M-024117-00	261	261	23	26	0.34524	0.02595	-8.39882	3.04975	-0.56454	132.586	188269
11094	C9orf7	chromosome 9 open reading frame 7	M-020337-00	250	257	34	22	0.45935	0.03632	-3.5596	3.0566	-0.58639	106.922	53382.5
10520	ZNF211	zinc finger protein 211	M-020153-00	250	254	29	34	0.48549	0.01098	-5.18541	7.20198	-0.6007	129.853	69660.8
390084	OR56A5	olfactory receptor, family 56, subfamily A, member 5	M-030025-00	257	267	26	32	0.4854	0.00277	-6.09777	3.06845	-0.64907	168.141	166333
587	BCAT2	branched chain aminotransferase 2, mitochondrial	M-020191-00	302	304	30	53	0.40322	0.01975	-4.57182	4.83578	-0.65159	119.468	88595.6
10980	Cops6	COP9 constitutive photomorphogenic homolog subunit 6 (Arabidopsis)	M-017017-00	268	259	17	18	0.51149	0.02249	-3.05533	4.20088	-0.65823	99.0747	66393.3
8658	tnks	tankyrase, TRF1-interacting ankyrin-related ADP-ribose polymerase	M-004740-00	252	254	43	69	0.44743	0.02859	-4.92623	7.286	-0.67674	156.622	79404.8
25940	Fam98a	family with sequence similarity 98, member A	M-022655-00	258	258	11	11	0.40203	0.06183	-3.26475	9.7707	-0.68004	136.644	44651.6
401397	LOC401397	hypothetical LOC401397	M-028924-00	263	261	34	28	0.1864	0.02243	-7.88084	4.17919	-0.71073	77.9257	47952.4
402377	LOC402377	UDP-GlcNAc:betaGal beta-1,3-N-acetylglucosaminyltransferase 5 pseudogene	M-029607-00	257	261	14	10	0.3099	0.00461	-7.61476	4.1611	-0.71898	120.318	118547
91647	atpaf2	ATP synthase mitochondrial F1 complex assembly factor 2	M-017426-00	266	257	12	14	0.51059	0.00681	-3.26511	7.57512	-0.75004	111.952	132244
55129	Ano10	anoctamin 10	M-017701-00	250	260	28	28	0.28827	0.0145	-13.7112	3.56934	-0.75541	95.7369	136300
57613	KIAA1467	KIAA1467	M-027045-00	254	256	11	22	0.3902	0.02211	-3.55257	5.72827	-0.76897	120.644	138954
134	Adora1	adenosine A1 receptor	M-005415-01	120	93	38	42	0.28106	0.08402	-3.79694	4.32315	-0.76925	206.5	136729
23248	Rprd2	regulation of nuclear pre-mRNA domain containing 2	M-021712-00	250	103	44	25	0.39422	0.01447	-6.868	3.34122	-0.77024	128.179	63872.5
80014	Wwc2	WW and C2 domain containing 2	M-016585-00	251	71	38	23	0.35821	0.03172	-5.53421	3.6587	-0.80291	69.3595	119818
6622	Snca	synuclein, alpha (non A4 component of amyloid precursor)	M-011109-00	259	260	14	18	0.33453	0.00247	-5.60242	3.50991	-0.81069	103.657	112174
85463	ZC3H12C	zinc finger CCCH-type containing 12C	M-026513-00	272	257	18	14	0.55533	0.0036	-3.91522	3.14741	-0.81313	146.787	173880
221035	REEP3	receptor accessory protein 3	M-032301-00	256	250	36	66	0.35395	0.01322	-6.85536	4.49821	-0.82345	368.793	150164
266727	MDGA1	MAM domain containing glycosylphosphatidylinositol anchor 1	M-016082-00	204	57	43	14	0.31553	0.05397	-4.76189	32.2486	-0.82879	154.016	115072
80149	ZC3H12A	zinc finger CCCH-type containing 12A	M-014576-00	250	251	27	48	0.37552	0.02674	-5.50192	3.36389	-0.82956	97.2365	100325
79735	Tbc1d17	TBC1 domain family, member 17	M-014409-00	251	252	66	46	0.41009	0.04554	-3.13467	5.51313	-0.84368	120.914	171437
54940	ociad1	OCIA domain containing 1	M-020825-00	256	250	43	51	0.3041	0.02602	-6.25148	5.43164	-0.85318	76.9367	85411.5
23030	KDM4B	lysine (K)-specific demethylase 4B	M-004290-01	255	267	10	12	0.38493	0.01193	-6.05661	4.91177	-0.87607	147.469	52715.5
116039	OSR2	odd-skipped related 2 (Drosophila)	M-015183-00	261	255	13	16	0.50271	0.00722	-3.93886	3.21993	-0.87994	135.067	167037
26035	glcE	glucuronic acid epimerase	M-022261-00	277	258	9	8	0.40495	0.03957	-4.13531	9.84242	-0.88904	158.869	37337.1
29063	ZCCHC4	zinc finger, CCHC domain containing 4	M-028349-00	258	250	17	12	0.47315	0.03405	-3.61732	3.03073	-0.90891	160.587	47279.4
7866	Ifrd2	interferon-related developmental regulator 2	M-016430-00	161	117	49	42	0.42635	0.01425	-3.37297	3.50622	-0.92499	128.278	57755.7
51363	CHST15	carbohydrate (N-acetylgalactosamine 4-sulfate 6-O) sulfotransferase 15	M-003960-00	259	259	33	33	0.42912	0.01956	-6.02794	8.34369	-0.93126	109.522	35752.3
27154	BRPF3	bromodomain and PHD finger containing, 3	M-025088-00	251	251	26	45	0.44485	0.0023	-3.81974	3.81545	-0.9341	141.045	63425.1
23556	Pign	phosphatidylinositol glycan anchor biosynthesis, class N	M-012463-00	253	265	7	7	0.35371	0.02523	-4.19934	3.28125	-0.94069	223.708	42939.7
140032	RPS4Y2	ribosomal protein S4, Y-linked 2	M-016659-00	252	254	27	23	0.39091	0.01461	-9.50254	3.19724	-0.94478	86.4585	147021
51574	LARP7	La ribonucleoprotein domain family, member 7	M-020996-00	266	258	18	26	0.22332	0.02704	-9.06395	6.09517	-0.94723	97.1978	26462.7
1954	Megf8	multiple EGF-like-domains 8	M-010204-00	254	250	21	22	0.34811	0.000711996	-9.72568	9.44619	-0.9556	66.2073	41537.9
116138	KLHDC3	kelch domain containing 3	M-012978-00	253	257	13	14	0.33679	0.02941	-6.6615	6.90258	-0.95605	86.3788	98610.8
9785	Dhx38	DEAH (Asp-Glu-Ala-His) box polypeptide 38	M-013428-00	101	182	31	45	0.3855	0.01291	-6.63122	3.0487	-0.98535	127.805	99029.3
7155	TOP2B	topoisomerase (DNA) II beta 180kDa	M-004240-01	251	258	14	14	0.46894	0.0039	-4.61427	3.44357	-0.99996	137.673	81874.5
29803	REPIN1	replication initiator 1	M-006978-00	269	256	20	26	0.41475	0.01091	-7.00141	4.0636	-1.0003	150.547	43978
7994	MYST3	MYST histone acetyltransferase (monocytic leukemia) 3	M-019849-00	259	257	26	25	0.16564	0.01033	-14.9136	5.9668	-1.00977	41.7098	23830.7
4882	NPR2	natriuretic peptide receptor B/guanylate cyclase B (atrionatriuretic peptide receptor B)	M-005355-01	255	255	24	56	0.46047	0.01628	-4.33508	4.39927	-1.01436	92.3406	140951
4735	SEPT2	septin 2	M-010614-01	252	264	14	14	0.39697	0.00817	-14.9054	4.32527	-1.02313	90.2879	79593.4
147841	Spc24	SPC24, NDC80 kinetochore complex component, homolog (S. cerevisiae)	M-018711-00	252	256	28	35	0.36707	0.00131	-7.40847	8.40331	-1.04145	133.553	131224
387763	AG2	hypothetical protein LOC387763	M-029981-00	253	257	21	19	0.27505	0.0253	-10.1624	5.6033	-1.06664	104.909	98560.7
3606	IL18	interleukin 18 (interferon-gamma-inducing factor)	M-007948-00	251	255	30	30	0.48432	0.00643	-4.04817	3.28407	-1.0668	125	174652
60493	Fastkd5	FAST kinase domains 5	M-017125-00	252	262	25	29	0.19663	0.01282	-10.6736	20.5412	-1.07901	54.7441	108214
91748	C14orf43	chromosome 14 open reading frame 43	M-031938-00	199	63	46	19	0.47439	0.01191	-4.00936	3.32028	-1.08611	120.839	226284
5351	PLOD1	procollagen-lysine 1, 2-oxoglutarate 5-dioxygenase 1	M-004284-02	260	250	25	32	0.30965	0.01066	-6.37961	4.28339	-1.09876	91.5087	83250.5
55876	GSDMB	gasdermin B	M-020262-00	272	250	15	19	0.37307	0.02822	-6.10349	5.33669	-1.10871	155.078	152200
54875	Cntln	centlein, centrosomal protein	M-020720-00	269	262	16	29	0.33267	0.01681	-6.14456	3.98221	-1.11426	58.4003	67097.4
122773	Klhdc1	kelch domain containing 1	M-016665-00	257	250	16	14	0.52625	0.02114	-3.23495	4.85566	-1.11462	141.715	117664
85476	GFM1	G elongation factor, mitochondrial 1	M-013685-00	268	254	18	28	0.46963	0.01871	-5.94073	4.5697	-1.12324	198.242	178128
127294	MYOM3	myomesin family, member 3	M-017014-00	251	252	25	38	0.38455	0.00752	-5.67924	4.41912	-1.1335	164.738	268030
146923	RUNDC1	RUN domain containing 1	M-017736-00	259	250	23	22	0.42471	0.04097	-4.02344	5.34887	-1.13562	109.916	89307.3
400987	LOC400987	ankyrin repeat domain-containing protein 36C-like	M-027902-00	257	251	49	66	0.37411	0.02046	-4.84079	10.5917	-1.16306	135.918	321332
126003	Trappc5	trafficking protein particle complex 5	M-024079-00	260	257	13	13	0.38027	0.01505	-5.55869	10.5397	-1.1632	64.8635	79820.5
26013	L3MBTL	l(3)mbt-like (Drosophila)	M-013544-00	250	253	14	17	0.40354	0.05375	-3.5446	3.96937	-1.16322	351.58	113314
2275	FHL3	four and a half LIM domains 3	M-019805-00	252	258	38	46	0.36006	0.00302	-5.47234	6.12606	-1.18532	93.1417	60055.9
202018	tapt1	transmembrane anterior posterior transformation 1	M-015826-00	264	252	13	24	0.36768	0.07793	-3.27828	3.01592	-1.20259	171.577	198504
115811	IQCD	IQ motif containing D	M-015615-00	253	261	17	22	0.20271	0.02223	-10.4268	12.313	-1.20721	61.7293	87655
84102	SLC41A2	solute carrier family 41, member 2	M-007321-00	257	255	19	21	0.29244	0.01895	-5.95701	4.17874	-1.2113	105.55	95931.5
390387	LOC390387	similar to Striatin	M-030246-00	256	256	20	25	0.4314	0.00523	-7.75418	5.47568	-1.21232	177.823	208261
126820	WDR63	WD repeat domain 63	M-016848-00	273	260	12	13	0.42241	0.01467	-4.70161	4.36671	-1.22507	145.031	138133
219487	OR5M11	olfactory receptor, family 5, subfamily M, member 11	M-032432-00	265	259	12	11	0.55533	0.00856	-4.12296	3.51474	-1.22905	82.0638	115597
80270	hsd3b7	hydroxy-delta-5-steroid dehydrogenase, 3 beta- and steroid delta-isomerase 7; piwi-like 2 (Drosophila)	M-009536-00	250	253	41	34	0.31656	0.03407	-5.38259	11.8237	-1.25536	98.9017	174302
26071	FAM127B	family with sequence similarity 127, member B	M-020268-00	251	259	21	21	0.22236	0.03579	-7.52853	9.24928	-1.27258	151.57	39556.2
51684	sufU	suppressor of fused homolog (Drosophila)	M-015382-00	253	251	42	27	0.4542	0.00697	-6.71115	5.63749	-1.32003	190.079	148463
57591	mkl1	megakaryoblastic leukemia (translocation) 1	M-015434-00	252	270	13	18	0.4275	0.04158	-4.16239	4.81302	-1.33143	133.392	71241.1
399979	SNX19	sorting nexin 19	M-029832-00	260	261	10	11	0.43129	0.02217	-6.36654	5.25157	-1.33759	84.0745	73901.4
404220	C6orf201	chromosome 6 open reading frame 201	M-031915-00	258	250	16	17	0.46934	0.01625	-5.09072	3.11971	-1.35822	146.225	194977
1350	Cox7c	cytochrome c oxidase subunit VIIc	M-013317-00	52	221	17	47	0.25138	0.00873	-6.38342	4.92776	-1.36868	74.9188	61773.2
390595	LOC390595	similar to ubiquitin-associated protein 1 (predicted)	M-030414-00	258	258	17	15	0.47213	0.0074	-6.38271	8.78074	-1.37248	139.157	118641
6421	sfpq	splicing factor proline/glutamine-rich (polypyrimidine tract binding protein associated)	M-006455-01	260	253	21	28	0.46225	0.02555	-3.17149	9.13479	-1.37899	224.222	174984
8291	DYSF	dysferlin, limb girdle muscular dystrophy 2B (autosomal recessive)	M-003652-01	262	254	38	25	0.33539	0.07627	-3.78199	8.32354	-1.40525	131.578	97535.5
55182	Rnf220	ring finger protein 220	M-021044-00	252	258	12	17	0.43885	0.00254	-9.51787	3.37372	-1.41836	79.4722	151535
340501	LOC340501	similar to hCG1746234	M-026168-00	250	44	34	13	0.4881	0.02704	-3.26029	3.84839	-1.41861	133.224	125958
55612	FERMT1	fermitin family homolog 1 (Drosophila)	M-004511-00	77	72	32	29	0.26446	0.0148	-12.2478	3.66601	-1.43654	159.523	155851
65985	AACS	acetoacetyl-CoA synthetase	M-009458-00	253	251	32	38	0.43713	0.00248	-3.97959	9.67353	-1.45335	377.84	160127
5936	RBM4	RNA binding motif protein 14; RNA binding motif protein 4	M-019588-00	252	66	35	18	0.4136	0.02891	-4.746	5.08401	-1.4719	75.9533	60735.3
6804	STX1A	syntaxin 1A (brain)	M-012677-00	259	255	36	49	0.34799	0.00104	-4.98225	27.2474	-1.47732	126.883	131628
57062	DDX24	DEAD (Asp-Glu-Ala-Asp) box polypeptide 24	M-010397-00	253	272	13	14	0.55663	0.01449	-3.30854	4.09225	-1.51274	99.5257	110230
25888	ZNF473	zinc finger protein 473	M-023781-00	258	253	11	11	0.56014	0.0123	-3.94733	15.5502	-1.57319	262.423	93954.9
79872	CBLL1	Cas-Br-M (murine) ecotropic retroviral transforming sequence-like 1	M-007069-00	250	260	17	22	0.47866	0.01896	-3.6144	4.18751	-1.59402	176.772	178034
8460	TPST1	tyrosylprotein sulfotransferase 1	M-008839-00	265	250	22	20	0.39794	0.00535	-8.06563	3.39726	-1.6021	170.7	75401.2
390874	Onecut3	one cut homeobox 3	M-031213-00	254	253	40	39	0.22817	0.00584	-5.5243	6.45573	-1.64373	176.824	118657
79718	TBL1XR1	transducin (beta)-like 1 X-linked receptor 1	M-012927-00	259	250	31	50	0.41596	0.04406	-3.09328	3.23977	-1.64759	69.6667	131753
10940	POP1	processing of precursor 1, ribonuclease P/MRP subunit (S. cerevisiae)	M-014148-00	214	152	54	46	0.36388	0.00166	-7.26224	6.63957	-1.66364	150.013	250525
152905	LOC152905	reticulon protein 3 pseudogene	M-024066-00	261	254	19	18	0.41173	0.00973	-8.77083	26.7614	-1.68453	107.589	91746.8
10493	vat1	vesicle amine transport protein 1 homolog (T. californica)	M-009726-00	256	253	25	25	0.51676	0.00779	-4.33069	5.06805	-1.69405	122.129	83698.7
57515	SERINC1	serine incorporator 1	M-010725-00	254	250	17	25	0.44428	0.00596	-6.73968	5.91436	-1.69635	65.0827	121207
389812	LCN15	lipocalin 15	M-031892-00	250	263	35	15	0.4264	0.03078	-4.11094	4.55792	-1.71758	110.703	131114
401397	LOC401397	hypothetical LOC401397	M-029127-00	252	254	34	28	0.26139	0.10231	-3.48819	3.84191	-1.73917	83.6387	44004
55683	KIAA1310	KIAA1310	M-016928-00	255	280	10	17	0.33508	0.03732	-6.7683	6.09893	-1.78849	65.5812	78063.6
3071	NCKAP1L	NCK-associated protein 1-like	M-019219-00	259	253	30	40	0.3985	0.02882	-4.85261	5.43756	-1.79402	118.854	52287.5
9907	kiaa0415	KIAA0415	M-025284-00	251	255	26	27	0.31148	0.00696	-10.7284	7.06094	-1.8124	133.442	57652.8
2199	FBLN2	fibulin 2	M-011655-00	251	261	27	30	0.39825	0.02281	-4.37028	3.6911	-1.81383	125.137	63041.1
2289	FKBP5	FK506 binding protein 5	M-004224-01	252	266	14	10	0.4159	0.01758	-3.61928	4.48346	-1.82702	82.5528	70067.9
58488	PCTP	phosphatidylcholine transfer protein	M-013786-00	251	258	20	22	0.45264	0.01375	-4.58785	4.23322	-1.86038	117.083	103295
25853	DCAF12	WD repeat domain 40A	M-012981-00	256	250	6	7	0.46529	0.01029	-8.49472	3.67069	-1.86753	166.936	58321.3
55644	osgep	O-sialoglycoprotein endopeptidase	M-005981-00	252	266	19	22	0.32241	0.00137	-11.7771	3.51146	-1.88492	62.4495	108704
65056	GPBP1	GC-rich promoter binding protein 1	M-013739-00	252	257	26	27	0.36722	0.00995	-5.79918	4.23568	-1.88739	150.572	175978
55070	DET1	de-etiolated homolog 1 (Arabidopsis)	M-019393-00	258	250	26	26	0.32671	0.05451	-5.06832	8.01355	-1.89641	90.1946	31248.9
285908	NCRNA00174	non-protein coding RNA 174	M-018928-00	255	250	36	31	0.29199	0.01466	-4.8048	11.4088	-1.9138	124.722	168325
51155	HN1	hematological and neurological expressed 1	M-021065-00	252	44	47	11	0.38316	0.00821	-6.53261	18.3711	-1.93744	203.375	69451.1
57693	ZNF317	zinc finger protein 317	M-017121-00	254	262	21	27	0.32377	0.00608	-7.91591	5.0812	-1.95006	75.7906	108304
80006	c5orf44	chromosome 5 open reading frame 44	M-014524-00	261	252	14	21	0.38592	0.02138	-5.59073	4.86538	-2.02821	275.548	142710
4931	NVL	nuclear VCP-like	M-008391-00	89	45	32	17	0.32156	0.01355	-6.53293	3.55171	-2.04581	111.636	77551
117159	dcd	dermcidin	M-015202-00	258	260	16	22	0.38073	0.000740698	-6.27733	9.68245	-2.04777	104.905	118753
87178	Pnpt1	polyribonucleotide nucleotidyltransferase 1	M-019454-00	259	258	22	21	0.52797	0.01483	-4.33696	3.7809	-2.0551	142.223	186166
389033	LOC389033	placenta-specific 9 pseudogene	M-027955-00	255	255	27	30	0.33636	0.01353	-5.7142	6.4577	-2.07182	53.0495	109504
58986	tmem8a	transmembrane protein 8A	M-013841-00	263	256	15	27	0.50897	0.02013	-3.11849	8.75052	-2.07231	146.21	154035
51157	ZNF580	zinc finger protein 580	M-021068-00	256	250	48	46	0.36345	0.07184	-3.69678	3.30268	-2.07768	189.317	31957
3383	ICAM1	intercellular adhesion molecule 1	M-003502-01	257	252	25	52	0.39533	0.04255	-4.33941	5.06116	-2.10364	124.139	141408
7071	KLF10	Kruppel-like factor 10	M-006566-00	258	256	35	40	0.43112	1.81243e-05	-7.72626	6.04543	-2.11237	167.372	128488
84955	NUDCD1	NudC domain containing 1	M-018185-00	268	261	10	11	0.25888	0.01784	-10.7948	5.15602	-2.11947	58.5064	54914.2
2167	FABP4	fatty acid binding protein 4, adipocyte	M-008853-00	264	263	12	12	0.46233	0.01052	-5.38676	3.07303	-2.12243	112.705	56086.4
65243	ZNF643	zinc finger protein 643	M-007056-00	259	250	36	26	0.4371	0.00284	-4.38068	3.37547	-2.19473	112.47	191367
27036	SIGLEC7	sialic acid binding Ig-like lectin 7	M-020546-00	257	255	21	34	0.38886	0.00639	-6.30767	6.39593	-2.2006	173.81	76699
54981	C9orf95	chromosome 9 open reading frame 95	M-006722-00	261	258	11	15	0.38182	0.03928	-5.21951	7.38568	-2.21337	87.6874	59262.8
55604	Lrrc16a	leucine rich repeat containing 16A	M-021055-00	253	255	50	40	0.40969	0.06717	-3.30621	3.54991	-2.24441	101.665	218835
27072	Vps41	vacuolar protein sorting 41 homolog (S. cerevisiae)	M-006972-00	252	255	19	20	0.43058	0.02946	-4.3527	3.25981	-2.2562	140.787	64678
6645	sntb2	syntrophin, beta 2 (dystrophin-associated protein A1, 59kDa, basic component 2)	M-012322-00	77	143	26	43	0.17428	0.02858	-6.43732	4.89095	-2.27699	119.992	38298.8
9943	OXSR1	oxidative-stress responsive 1	M-004870-01	253	254	35	48	0.38986	0.06474	-3.40456	7.7678	-2.29832	118.833	169336
51258	mrpl51	mitochondrial ribosomal protein L51	M-013563-00	259	250	17	22	0.49741	0.00173	-4.91712	4.37061	-2.30568	128.382	52662.3
11238	CA5B	inactivation escape 2 (non-protein coding); carbonic anhydrase VB, mitochondrial	M-008829-00	250	257	41	27	0.25346	0.0644	-4.0123	19.0273	-2.30629	130.764	107271
310	Anxa7	annexin A7	M-010760-01	177	63	68	20	0.2368	0.05042	-5.24128	7.63707	-2.31453	112.023	85854.5
51111	suv420h1	suppressor of variegation 4-20 homolog 1 (Drosophila)	M-013366-00	46	43	23	16	0.30253	0.01275	-8.274	6.19533	-2.33386	141.551	75385.3
57414	RHBDD2	rhomboid domain containing 2	M-020778-00	252	253	22	22	0.31603	0.01109	-10.4615	9.42334	-2.33591	74.7598	116849
3656	IRAK2	interleukin-1 receptor-associated kinase 2	M-004761-00	250	250	34	39	0.39078	0.0115	-4.5705	7.17948	-2.55373	60.7534	116762
220002	CYBASC3	cytochrome b, ascorbate dependent 3	M-016374-00	261	270	13	13	0.46915	0.00191	-5.38675	3.48826	-2.56779	137.262	110794
10758	TRAF3IP2	TRAF3 interacting protein 2	M-004311-00	261	251	21	27	0.26111	0.00216	-7.44085	7.03984	-2.57184	187.78	119059
128954	GAB4	GRB2-associated binding protein family, member 4	M-031414-00	265	252	20	26	0.35524	0.02791	-7.67467	8.5732	-2.57717	119.79	112576
4648	Myo7b	myosin VIIB	M-022928-00	256	256	52	45	0.40024	0.01886	-5.47694	3.17392	-2.59654	111.027	67402.8
81608	Fip1l1	FIP1 like 1 (S. cerevisiae)	M-014670-00	250	254	19	30	0.43068	0.0182	-6.15176	4.95565	-2.63976	165.014	144651
55705	Ipo9	importin 9	M-016863-00	252	45	43	18	0.33535	0.02655	-8.18725	5.26882	-2.65521	99.9848	182985
85456	TNKS1BP1	tankyrase 1 binding protein 1, 182kDa	M-015106-00	261	255	12	10	0.50988	0.00934	-3.4995	4.50687	-2.67289	170.828	188969
1345	COX6C	cytochrome c oxidase subunit VIc	M-013151-00	205	194	49	44	0.38325	0.0509	-3.33069	4.38963	-2.67377	126.701	84657.5
79762	C1orf115	chromosome 1 open reading frame 115	M-018392-00	252	250	18	30	0.43918	0.01241	-6.14611	8.74963	-2.71695	69.0361	139580
55171	TBCCD1	TBCC domain containing 1	M-020887-00	252	253	47	40	0.45734	0.01448	-7.30525	4.0355	-2.7507	167.756	316539
3431	SP110	SP110 nuclear body protein	M-011875-01	263	253	27	55	0.43015	0.03061	-3.5718	3.76753	-2.77565	228.161	152801
9851	KIAA0753	KIAA0753	M-021263-00	253	254	46	49	0.31874	0.01819	-9.26561	5.80581	-2.78516	114.795	69502
9937	DCLRE1A	DNA cross-link repair 1A (PSO2 homolog, S. cerevisiae)	M-010790-00	262	272	8	9	0.42857	0.0362	-3.9964	16.6389	-2.85076	122.447	68421.3
23710	GABARAPL1	GABA(A) receptors associated protein like 3 (pseudogene); GABA(A) receptor-associated protein like 1	M-014715-00	250	265	30	25	0.38514	0.04203	-4.38732	4.25317	-2.85721	102.272	84678.7
8365	Hist1h4h	histone cluster 1, H4l/H4k/H4h/H4j/H4i/H4d/H4c/H4f/H4e; histone cluster 4, H4	M-011462-00	251	250	40	51	0.22012	0.01035	-13.2332	3.3432	-2.90493	58.9669	47115.6
27130	Invs	inversin	M-012523-00	264	256	42	36	0.46191	0.00909	-4.4887	5.09197	-2.9141	161.093	64666.5
90459	Eri1	exoribonuclease 1	M-021497-00	255	258	10	11	0.38692	0.00474	-4.90432	6.61575	-2.97909	259.434	82556.2
7504	XK	X-linked Kx blood group (McLeod syndrome)	M-013184-00	251	259	35	28	0.24167	0.03222	-5.94874	28.191	-2.99008	71.2872	50126.9
286528	LOC286528	similar to Ssu72 RNA polymerase II CTD phosphatase homolog	M-024996-00	265	251	20	26	0.4261	0.02381	-4.60926	3.91398	-2.99336	239.72	228128
57710	KIAA1614	KIAA1614	M-021882-00	255	255	40	58	0.42285	0.03247	-4.35859	16.1315	-3.01238	100.542	163566
10521	DDX17	DEAD (Asp-Glu-Ala-Asp) box polypeptide 17	M-013450-00	251	260	23	29	0.44336	0.01027	-6.56284	5.01463	-3.02985	85.5785	58177.1
51493	c22orf28	chromosome 22 open reading frame 28	M-017647-00	254	283	10	13	0.43112	0.03679	-4.6655	6.58791	-3.07668	86.8243	27528.6
6778	STAT6	signal transducer and activator of transcription 6, interleukin-4 induced	M-006690-01	256	259	19	22	0.35399	0.01286	-6.68273	3.00457	-3.11953	88.9269	84756.4
26263	Fbxo22	FBXO22 opposite strand (non-protein coding); F-box protein 22	M-010812-01	263	250	27	33	0.39073	0.00128	-8.83153	3.33338	-3.13001	124.104	174134
4700	ndufa6	NADH dehydrogenase (ubiquinone) 1 alpha subcomplex, 6, 14kDa	M-015716-00	260	250	17	20	0.30711	0.01997	-7.44284	4.60225	-3.21192	200.883	71479.6
11052	Cpsf6	cleavage and polyadenylation specific factor 6, 68kDa	M-012334-00	250	256	13	13	0.33757	0.00535	-7.86478	3.14323	-3.22852	62.8473	54508.8
124540	MSI2	musashi homolog 2 (Drosophila)	M-017248-00	261	258	11	13	0.43657	0.00673	-3.94843	4.10317	-3.25226	89.3072	72557
3607	Foxk2	forkhead box K2	M-008354-00	253	264	12	14	0.39494	0.04254	-3.65174	21.3009	-3.29026	155.447	78848.4
58492	ZNF77	zinc finger protein 77	M-013788-00	277	263	22	19	0.47302	0.02181	-3.82812	3.03883	-3.29679	72.1011	133561
5062	Pak2	p21 protein (Cdc42/Rac)-activated kinase 2	M-003597-02	270	255	15	18	0.46924	0.0187	-4.04585	14.6411	-3.31995	124.704	171260
9830	Trim14	tripartite motif-containing 14	M-010976-00	257	250	41	28	0.43306	0.00518	-9.50884	6.2227	-3.34487	209.509	247818
57674	RNF213	ring finger protein 213	M-023323-00	254	272	13	18	0.30993	0.01691	-7.70632	4.78701	-3.49908	94.01	131066
6574	SLC20A1	solute carrier family 20 (phosphate transporter), member 1	M-007432-00	82	58	38	27	0.19768	0.01332	-10.1047	5.59815	-3.55654	463.42	43776.2
10038	PARP2	poly (ADP-ribose) polymerase 2	M-010127-00	308	314	11	16	0.3665	0.00489	-4.24731	3.20529	-3.56376	141.834	68307.9
6241	rrm2	ribonucleotide reductase M2 polypeptide	M-010379-01	305	301	42	37	0.3979	0.02052	-3.20169	7.60102	-3.65904	183.74	158397
158880	USP51	ubiquitin specific peptidase 51	M-032247-00	269	284	9	11	0.37246	0.00929	-8.29322	3.94005	-3.67174	136.667	151725
10327	AKR1A1	aldo-keto reductase family 1, member A1 (aldehyde reductase)	M-005087-03	252	257	30	34	0.25156	0.00986	-5.39044	6.822	-3.67266	92.269	91780.3
11168	PSIP1	PC4 and SFRS1 interacting protein 1	M-015209-00	255	257	21	30	0.31023	0.0096	-4.4953	3.06739	-3.72288	90.0412	63936.2
51522	TMEM14C	transmembrane protein 14C	M-020269-00	265	250	26	30	0.29431	0.03659	-7.60741	7.44455	-3.72895	142.482	37345.6
80319	CXXC4	CXXC finger 4	M-008812-00	261	254	41	57	0.31283	0.02105	-6.03657	4.00992	-3.76077	97.1076	162265
7164	TPD52L1	tumor protein D52-like 1	M-019567-00	306	300	48	52	0.39268	0.04341	-3.55483	3.3744	-3.76883	82.2108	86548.7
3177	Slc29a2	solute carrier family 29 (nucleoside transporters), member 2	M-007506-00	260	254	43	56	0.22976	0.03151	-7.87365	10.4389	-3.83781	57.4613	21151.9
7163	TPD52	tumor protein D52	M-019903-00	301	235	58	47	0.29431	0.01224	-6.0082	10.0219	-3.85853	71.36	79174
5429	POLH	polymerase (DNA directed), eta	M-006454-00	252	253	29	49	0.49241	0.03123	-4.55541	5.02049	-3.98091	253.3	183221
27235	COQ2	coenzyme Q2 homolog, prenyltransferase (yeast)	M-018361-00	252	250	43	56	0.34696	0.00694	-5.60091	3.65824	-3.99284	211.476	71987.5
158747	Mospd2	motile sperm domain containing 2	M-017039-00	268	261	14	13	0.51586	0.0184	-3.62082	3.3117	-4.08549	105.259	166386
57670	KIAA1549	KIAA1549	M-025462-00	261	262	19	25	0.31068	0.04246	-5.76471	14.8756	-4.2154	84.7914	113387
26276	Vps33B	vacuolar protein sorting 33 homolog B (yeast)	M-007261-00	250	259	25	47	0.27973	0.04068	-4.81148	14.9993	-4.21695	111.248	60609.6
89884	LHX4	LIM homeobox 4	M-010590-01	265	261	10	12	0.4374	0.01944	-3.62116	3.87139	-4.26428	157.8	70655.2
155061	Znf746	zinc finger protein 746	M-016992-00	257	269	14	13	0.44469	0.01069	-4.63493	4.09108	-4.30959	132.898	201684
57645	Pogk	pogo transposable element with KRAB domain	M-017451-00	251	250	20	22	0.29501	0.02211	-4.85421	5.59249	-4.33251	52.8324	74295
253724	LOC253724	Grp94 neighboring nucleotidase pseudogene	M-026915-00	256	251	29	31	0.45917	0.00268	-4.12028	3.43507	-4.53319	152.166	234501
10985	gcn1l1	GCN1 general control of amino-acid synthesis 1-like 1 (yeast)	M-027130-00	265	250	10	16	0.21992	0.01807	-9.92999	12.2203	-4.53862	100.544	53087.8
9318	COPS2	COP9 constitutive photomorphogenic homolog subunit 2 (Arabidopsis)	M-012683-00	307	303	26	21	0.37751	0.04324	-3.76973	7.52226	-4.57621	137.745	73221.3
55623	THUMPD1	THUMP domain containing 1	M-021071-00	256	251	45	47	0.31187	0.02841	-8.50954	7.2557	-4.58583	115.338	227346
10514	mybbp1a	MYB binding protein (P160) 1a	M-020341-00	255	266	11	15	0.46779	0.01651	-8.198	6.56422	-4.79334	79.1639	73699.3
10257	abcc4	ATP-binding cassette, sub-family C (CFTR/MRP), member 4	M-007313-00	208	184	48	52	0.23707	0.00484	-7.15316	5.24468	-4.81988	117.861	121405
5394	EXOSC10	exosome component 10	M-010904-00	255	260	26	30	0.40806	0.00956	-7.53434	7.43502	-4.89014	79.2288	162997
401114	FLJ35816	FLJ35816 protein	M-032175-00	254	250	45	55	0.39354	0.02634	-6.2404	5.03919	-4.98073	95.519	102176
8678	BECN1	beclin 1, autophagy related	M-010552-00	252	255	13	11	0.38404	0.02055	-7.38794	5.08296	-5.10132	311.219	97897.5
7730	ZNF177	zinc finger protein 177	M-019774-00	254	251	23	28	0.34259	0.00958	-4.69599	3.34939	-5.19793	190.324	39682.6
121512	FGD4	FYVE, RhoGEF and PH domain containing 4	M-007123-00	270	263	14	13	0.41901	0.02061	-6.08374	5.49359	-5.40275	110.07	102002
4849	Cnot3	CCR4-NOT transcription complex, subunit 3	M-020319-00	180	147	63	49	0.28338	0.04146	-7.18877	5.99242	-5.4698	175.84	193659
158427	Tstd2	chromosome 9 open reading frame 97	M-018284-00	265	261	12	13	0.44988	0.02287	-5.07186	3.78298	-5.47705	75.2725	99625.9
81848	SPRY4	sprouty homolog 4 (Drosophila)	M-015457-00	253	260	11	13	0.47957	0.01097	-5.23466	5.17377	-5.53036	139.132	87665.6
92399	mrrf	mitochondrial ribosome recycling factor	M-016545-00	268	250	14	10	0.39693	0.04504	-3.71397	4.5911	-5.56215	172.949	154547
138716	C9orf23	chromosome 9 open reading frame 23	M-017493-00	257	252	36	25	0.39311	0.01912	-8.58391	3.62165	-5.63415	78.012	121758
4259	Mgst3	microsomal glutathione S-transferase 3	M-008382-00	255	258	27	16	0.54706	0.01697	-3.24736	5.46165	-5.6705	251.017	80289.5
51599	lsr	lipolysis stimulated lipoprotein receptor	M-009672-00	250	91	59	24	0.26421	0.01312	-8.23864	3.08786	-5.72626	209.359	208923
912	CD1D	CD1d molecule	M-019429-00	265	265	15	14	0.44152	0.00626	-4.57425	5.19799	-5.72968	120.837	117915
84067	Fam160a2	family with sequence similarity 160, member A2	M-014783-00	253	252	39	41	0.35871	0.01907	-7.0988	4.21352	-5.87127	84.7795	88747.4
55246	CCDC25	coiled-coil domain containing 25	M-020869-00	250	262	14	15	0.42253	0.00402	-4.038	6.78038	-5.90364	103.67	89070.1
4034	LRCH4	leucine-rich repeats and calponin homology (CH) domain containing 4	M-011321-00	257	250	44	33	0.45798	0.00698	-6.94081	4.84062	-5.91788	106.907	71777.1
55999	NXF4	nuclear RNA export factor 4 pseudogene	M-032196-00	181	221	46	47	0.24848	0.07597	-4.88105	10.4668	-5.93992	102.388	178791
11051	NUDT21	nudix (nucleoside diphosphate linked moiety X)-type motif 21	M-012335-00	266	265	11	9	0.22847	0.01357	-10.1244	3.86831	-6.1069	53.3502	24039.7
51162	egfl7	EGF-like-domain, multiple 7	M-015668-00	250	251	33	65	0.17154	0.00232	-11.9373	5.03124	-6.2375	140.478	51050.5
8739	HRK	harakiri, BCL2 interacting protein (contains only BH3 domain)	M-008216-01	169	47	48	17	0.18881	0.02743	-9.38621	4.14609	-6.28277	88.7051	133416
55898	UNC45A	unc-45 homolog A (C. elegans)	M-017653-00	254	254	30	45	0.40617	0.03275	-5.04566	10.3751	-6.48613	100.543	181641
2002	elk1	ELK1, member of ETS oncogene family	M-003885-00	300	305	37	46	0.46434	0.00289	-6.22187	3.04295	-6.60554	179.564	123378
119392	C10orf78	chromosome 10 open reading frame 78	M-015697-00	271	257	21	31	0.35946	0.00528	-6.72348	3.00296	-6.67616	113.135	120991
51187	RSL24D1	ribosomal L24 domain containing 1; similar to ribosomal protein L24-like	M-013170-00	261	263	32	41	0.30658	0.01064	-8.29436	24.5935	-7.08496	178.637	81732.2
5208	Pfkfb2	6-phosphofructo-2-kinase/fructose-2,6-biphosphatase 2	M-006762-01	258	250	21	19	0.43655	0.0092	-5.13012	10.7295	-7.25506	218.406	199115
51542	VPS54	vacuolar protein sorting 54 homolog (S. cerevisiae)	M-021174-00	250	256	25	25	0.28613	0.02099	-10.1389	13.8107	-7.32297	189.017	76716.4
26240	Fam50b	family with sequence similarity 50, member B	M-019978-00	257	259	40	39	0.4065	0.00717	-3.7051	7.28506	-7.39409	242.488	87240.7
51279	C1RL	complement component 1, r subcomponent-like	M-007816-00	252	261	41	39	0.26486	0.00688	-12.1347	4.99527	-7.49241	108.665	42529.1
79020	C7orf25	chromosome 7 open reading frame 25	M-014280-00	251	259	19	35	0.3973	0.04359	-3.9092	4.53818	-8.17965	72.5646	145265
1786	dnmt1	DNA (cytosine-5-)-methyltransferase 1	M-004605-01	262	252	11	9	0.37929	0.02345	-5.63368	17.3358	-8.25064	163.169	93556.3
1051	CEBPB	CCAAT/enhancer binding protein (C/EBP), beta	M-006423-00	261	48	81	16	0.31808	0.00999	-10.5926	5.93651	-8.30191	89.186	129257
1734	dio2	deiodinase, iodothyronine, type II	M-011171-00	257	251	53	43	0.22773	0.01481	-12.2799	7.1706	-8.38925	97.0728	71402.3
124401	ANKS3	ankyrin repeat and sterile alpha motif domain containing 3	M-022621-00	268	253	9	9	0.4832	0.00313	-3.10479	4.9263	-8.48799	85.9408	102378
8500	ppfia1	protein tyrosine phosphatase, receptor type, f polypeptide (PTPRF), interacting protein (liprin), alpha 1	M-011486-00	259	255	17	20	0.38886	0.00246	-17.3112	5.14343	-9.11346	111.096	105080
23365	ARHGEF12	Rho guanine nucleotide exchange factor (GEF) 12	M-008480-00	253	260	26	31	0.48927	0.00536	-4.46339	5.16918	-10.2732	83.1046	191518
4214	MAP3K1	mitogen-activated protein kinase kinase kinase 1	M-003575-01	252	253	23	23	0.34673	0.00345	-5.45005	8.57422	-10.3238	138.411	170229
57701	NCKAP5L	KIAA1602	M-026953-00	263	262	16	14	0.35679	0.00908	-7.02131	3.04656	-10.5445	123.82	115501
343578	ARHGAP40	chromosome 20 open reading frame 95	M-024189-00	103	122	48	45	0.30605	0.04827	-6.30792	5.11773	-10.5818	154.724	173457
55243	KIRREL	kin of IRRE like (Drosophila)	M-019453-00	257	256	21	18	0.34941	0.01082	-5.25295	4.98854	-11.0108	116.31	123966
1789	DNMT3B	DNA (cytosine-5-)-methyltransferase 3 beta	M-006395-01	257	285	7	8	0.46939	0.03715	-3.22325	3.03116	-11.1301	167.995	43681.9
26471	nupr1	nuclear protein, transcriptional regulator, 1	M-012819-00	254	257	28	31	0.39223	0.00229	-6.29183	6.05828	-11.3262	106.031	65924.1
83442	SH3BGRL3	SH3 domain binding glutamic acid-rich protein like 3	M-014705-00	264	252	15	14	0.49254	0.00769	-4.98224	9.86413	-12.1192	91.5742	68642
5129	Cdk18	PCTAIRE protein kinase 3	M-004836-02	252	255	25	30	0.33982	0.00307	-7.62236	18.4517	-12.3596	69.0781	120065
51124	ier3ip1	immediate early response 3 interacting protein 1	M-018948-00	269	253	23	34	0.16838	0.02063	-10.6985	13.4027	-12.6835	93.8096	25374.8
7076	TIMP1	TIMP metallopeptidase inhibitor 1	M-011792-00	251	265	18	25	0.48439	0.00602	-4.58575	5.42669	-12.7167	114.723	153934
5292	Pim1	pim-1 oncogene	M-003923-00	251	250	29	45	0.42929	0.0207	-4.84558	3.21222	-12.8191	83.4603	172826
124565	SLC38A10	solute carrier family 38, member 10	M-007359-00	250	254	26	30	0.29161	6.90826e-05	-6.68219	24.4439	-12.9493	78.6223	100290
148479	phf13	PHD finger protein 13	M-016306-00	254	258	16	15	0.44158	0.0039	-4.64746	4.46684	-14.5375	142.777	134139
1665	DHX15	DEAH (Asp-Glu-Ala-His) box polypeptide 15	M-011250-00	256	251	14	17	0.34642	0.000214835	-9.78246	3.11159	-15.3015	97.0955	62346.2
130560	SPATA3	spermatogenesis associated 3	M-004453-00	310	302	39	34	0.42413	0.01602	-3.75841	3.36768	-17.7456	118.955	121906
59	acta2	actin, alpha 2, smooth muscle, aorta	M-003450-00	260	250	24	23	0.53395	0.01345	-3.04857	10.1594	-18.2571	129.556	219692
207	akt1	v-akt murine thymoma viral oncogene homolog 1	M-003000-01	306	310	21	21	0.36896	0.00773	-9.04686	7.79184	-18.8673	221.648	92562
79065	ATG9A	ATG9 autophagy related 9 homolog A (S. cerevisiae)	M-014294-00	127	254	27	53	0.18921	0.0165	-9.12339	27.4088	-20.4006	62.7153	82278.4
6687	SPG7	spastic paraplegia 7 (pure and complicated autosomal recessive)	M-006039-02	250	256	23	21	0.36624	0.00148	-4.16261	3.28878	-69.0663	137.844	41869.2
91828	C14orf73	chromosome 14 open reading frame 73	M-022006-00	257	257	11	12	0.31285	0.000460994	-6.59364	3.99739	-81.5836	80.4962	85125.1
