# Supplementary material for: Genome-wide RNAi Screen Reveals a Role for Multipass Membrane Proteins in Endosome-to-Golgi Retrieval
Source: Cell Rep. 2014 Nov 20;9(5):1931–45. doi: 10.1016/j.celrep.2014.10.053 (PMC4542293; doi:10.1016/j.celrep.2014.10.053)
Supplement: Table S3. Validation Screen Results, Related to Figure 2E [file mmc4.xlsx]

## Sheet: Validation screen results
Table S3: Validation Screen Results. Listed are Gene ID (column A), official gene symbol (column B), gene name in full (column C), Dharmacon ON TARGETplusTM smartpool ID (column D), average normalized anti-CD8 retrieval ratio (column E) and its standard deviation (column F), anti-CD8 retrieval ratio SSMD (column G). Very strong hits are colour-shaded in cyan; strong hits are colour-shaded in pink…
GENE ID	Official Symbol	Gene Name (in full)	Smartpool ID	Average anti-CD8 ratio	SD av ratio	Anti-CD8 ratio SSMD
4856	NOV	nephroblastoma overexpressed gene	L-010527-00	0.28498	0.00306	-25.4945
4236	Mfap1	microfibrillar-associated protein 1	L-020071-02	0.48143	0.00949	-10.732
5586	pkn2	protein kinase N2	L-004612-00	0.52556	0.01476	-6.91305
5013	OTX1	orthodenticle homeobox 1	L-009857-00	0.50084	0.02265	-6.25359
116369	Slc26a8	solute carrier family 26, member 8	L-007496-01	0.42064	0.0157	-6.01919
84951	TNS4	tensin 4	L-010589-01	0.4464	0.00641	-5.75265
4282	MIF	macrophage migration inhibitory factor (glycosylation-inhibiting factor)	L-011335-00	0.53114	0.0202	-5.54579
84881	RPUSD4	RNA pseudouridylate synthase domain containing 4	L-015000-01	0.46198	0.00205	-5.41839
91461	PKDCC	protein kinase-like protein SgK493	L-005341-00	0.4374	0.02157	-5.28785
23646	Pld3	phospholipase D family, member 3	L-009659-01	0.41411	0.000179036	-5.25111
81876	RAB1B	RAB1B, member RAS oncogene family	L-008958-01	0.42242	0.02752	-5.24657
26121	PRPF31	PRP31 pre-mRNA processing factor 31 homolog (S. cerevisiae)	L-020525-00	0.41882	0.00684	-5.10457
375035	SFT2D2	SFT2 domain containing 2	L-032125-02	0.44182	0.01021	-4.99859
10451	VAV3	vav 3 guanine nucleotide exchange factor	L-010178-00	0.40806	0.02436	-4.912
8991	SELENBP1	selenium binding protein 1	L-013468-00	0.41148	0.02344	-4.88597
92342	c1orf156	chromosome 1 open reading frame 156	L-015087-02	0.48176	0.01068	-4.73007
9644	SH3PXD2A	SH3 and PX domains 2A	L-006657-00	0.4212	0.02286	-4.72506
1213	CLTC	clathrin, heavy chain (Hc)	L-004001-01	0.41179	0.05384	-4.62487
10432	RBM14	RNA binding motif protein 14; RNA binding motif protein 4	L-020144-00	0.44569	0.01454	-4.52109
6428	SFRS3	splicing factor, arginine/serine-rich 3	L-030081-00	0.42585	0.02944	-4.37325
10469	Timm44	translocase of inner mitochondrial membrane 44 homolog (yeast)	L-003864-02	0.41107	0.03718	-4.2962
79828	Mettl8	methyltransferase like 8	L-014442-01	0.42965	0.04367	-4.13603
169522	KCNV2	potassium channel, subfamily V, member 2	L-006279-00	0.41713	0.04513	-3.99001
4061	Ly6e	lymphocyte antigen 6 complex, locus E	L-012587-01	0.54497	0.02792	-3.95718
4355	MPP2	membrane protein, palmitoylated 2 (MAGUK p55 subfamily member 2)	L-009729-00	0.59442	0.01214	-3.95041
55796	Mbnl3	muscleblind-like 3 (Drosophila)	L-015373-01	0.39338	0.06132	-3.72156
118472	ZNF511	zinc finger protein 511	L-018086-02	0.42991	0.04854	-3.64633
5062	Pak2	p21 protein (Cdc42/Rac)-activated kinase 2	L-003597-00	0.49233	0.04653	-3.6392
11171	strap	serine/threonine kinase receptor associated protein	L-016282-01	0.49461	0.00617	-3.5708
51503	CWC15	CWC15 spliceosome-associated protein homolog (S. cerevisiae)	L-020788-02	0.49535	0.00819	-3.53451
4597	MVD	mevalonate (diphospho) decarboxylase	L-006748-00	0.4312	0.067	-3.48052
6622	Snca	synuclein, alpha (non A4 component of amyloid precursor)	L-011109-00	0.48415	0.02596	-3.43707
387775	SLC22A10	solute carrier family 22, member 10	L-029855-02	0.52369	0.000274836	-3.28848
25792	Ciz1	CDKN1A interacting zinc finger protein 1	L-012801-00	0.51021	0.00258	-3.27454
9064	MAP3K6	mitogen-activated protein kinase kinase kinase 6	L-003969-00	0.5137	0.01048	-3.21737
282809	poc1b	WD repeat domain 51B	L-015667-01	0.52328	0.01427	-3.14015
93380	MMGT1	membrane magnesium transporter 1	L-018365-00	0.50095	0.03782	-3.13933
3777	KCNK3	potassium channel, subfamily K, member 3	L-006262-00	0.57448	0.0268	-3.12078
29889	GNL2	guanine nucleotide binding protein-like 2 (nucleolar)	L-020392-01	0.51565	0.01028	-3.09908
51295	Ecsit	ECSIT homolog (Drosophila)	L-010826-01	0.51565	0.01028	-3.09908
5531	PPP4C	protein phosphatase 4 (formerly X), catalytic subunit	L-008486-00	0.51452	0.017	-3.08539
8971	H1fx	H1 histone family, member X	L-012167-01	0.40519	0.07182	-3.0767
54863	C9orf167	chromosome 9 open reading frame 167	L-020707-00	0.54344	0.00352	-3.00217
196792	FAM24B	family with sequence similarity 24, member B	L-015799-02	0.43978	0.06251	-3.00053
1798	DPAGT1	dolichyl-phosphate (UDP-N-acetylglucosamine) N-acetylglucosaminephosphotransferase 1 (GlcNAc-1-P transferase)	L-011255-01	0.55959	0.03431	-2.95477
440044	Slc22a20	solute carrier family 22, member 20	L-032385-02	0.51259	0.02939	-2.95209
1161	ERCC8	excision repair cross-complementing rodent repair deficiency, complementation group 8	L-011008-00	0.5992	0.01891	-2.9494
5747	PTK2	PTK2 protein tyrosine kinase 2	L-003164-00	0.5992	0.01891	-2.9494
402117	VWC2L	von Willebrand factor C domain-containing protein 2-like	L-028034-02	0.53356	0.01369	-2.93087
374877	C19orf45	chromosome 19 open reading frame 45	L-027331-02	0.4657	0.0538	-2.9265
404217	CTXN1	cortexin 1	L-031914-02	0.53932	0.00841	-2.88613
6300	MAPK12	mitogen-activated protein kinase 12	L-003590-00	0.53354	0.00442	-2.8642
4696	NDUFA3	NADH dehydrogenase (ubiquinone) 1 alpha subcomplex, 3, 9kDa	L-012674-02	0.54471	0.04183	-2.82395
5725	Ptbp1	polypyrimidine tract binding protein 1	L-003528-00	0.49021	0.06475	-2.70679
25921	Zdhhc5	zinc finger, DHHC-type containing 5	L-026577-01	0.53596	0.01238	-2.66593
197322	ACSF3	acyl-CoA synthetase family member 3	L-017808-02	0.47064	0.06078	-2.64672
2745	GLRX	glutaredoxin (thioltransferase)	L-012634-00	0.55454	0.04146	-2.62311
55128	TRIM68	tripartite motif-containing 68	L-007007-00	0.50135	0.049	-2.61289
402377	LOC402377	UDP-GlcNAc:betaGal beta-1,3-N-acetylglucosaminyltransferase 5 pseudogene	L-029607-01	0.53316	0.02824	-2.59684
4863	NPAT	nuclear protein, ataxia-telangiectasia locus	L-019599-01	0.60904	0.01853	-2.57108
84858	ZNF503	zinc finger protein 503	L-015846-02	0.57343	0.00315	-2.51048
10188	TNK2	tyrosine kinase, non-receptor, 2	L-003102-01	0.46348	0.06834	-2.48254
5600	Mapk11	mitogen-activated protein kinase 11	L-003972-00	0.57927	0.03357	-2.47371
2960	GTF2E1	general transcription factor IIE, polypeptide 1, alpha 56kDa	L-006531-00	0.50988	0.06401	-2.43738
57122	NUP107	nucleoporin 107kDa	L-020440-00	0.53919	0.023	-2.42755
5426	Pole	polymerase (DNA directed), epsilon	L-020132-00	0.56438	0.04108	-2.419
2907	grina	glutamate receptor, ionotropic, N-methyl D-aspartate-associated protein 1 (glutamate binding)	L-010697-01	0.56438	0.04108	-2.419
255057	C19orf26	chromosome 19 open reading frame 26	L-015763-02	0.54344	0.02766	-2.41571
84899	Tmtc4	transmembrane and tetratricopeptide repeat containing 4	L-015004-02	0.57823	0.00993	-2.31727
7976	fzd3	frizzled homolog 3 (Drosophila)	L-005502-00	0.56269	0.00616	-2.24332
2870	grk6	G protein-coupled receptor kinase 6	L-004627-00	0.60399	0.02568	-2.22788
6788	Stk3	serine/threonine kinase 3 (STE20 homolog, yeast)	L-004874-00	0.52506	0.04506	-2.21525
80184	CEP290	centrosomal protein 290kDa	L-014590-00	0.54649	0.04125	-2.19314
6354	CCL7	chemokine (C-C motif) ligand 7	L-007845-00	0.54408	0.03248	-2.1902
84871	AGBL4	ATP/GTP binding protein-like 4	L-014994-00	0.45304	0.092	-2.17685
9741	LAPTM4A	lysosomal protein transmembrane 4 alpha	L-013439-02	0.56734	0.000416379	-2.16401
254042	map1d	methionine aminopeptidase 1D	L-032013-00	0.54838	0.03465	-2.15676
63891	RNF123	ring finger protein 123	L-007041-00	0.5739	0.0166	-2.12767
55125	CEP192	centrosomal protein 192kDa	L-032250-01	0.51128	0.06304	-2.09521
6261	RYR1	ryanodine receptor 1 (skeletal)	L-006292-00	0.56693	0.01416	-2.082
199953	TMEM201	transmembrane protein 201	L-021562-02	0.56935	0.01895	-2.08118
79770	Txndc15	thioredoxin domain containing 15	L-016546-01	0.58303	0.01672	-2.07953
79648	MCPH1	microcephalin 1	L-008447-00	0.5411	0.04888	-2.07513
220134	Ska1	chromosome 18 open reading frame 24	L-015917-01	0.4908	0.07417	-2.07185
253980	Kctd13	potassium channel tetramerisation domain containing 13	L-017862-00	0.54303	0.04221	-2.07035
6748	Ssr4	signal sequence receptor, delta (translocon-associated protein delta)	L-012264-00	0.53697	0.04338	-2.06964
90701	sec11c	SEC11 homolog C (S. cerevisiae)	L-005932-00	0.57764	0.02434	-2.03394
4335	mnt	MAX binding protein	L-009373-00	0.58405	0.04033	-2.00068
1877	E4F1	E4F transcription factor 1	L-011847-00	0.63376	0.01064	-1.98898
162073	Itpripl2	inositol 1,4,5-triphosphate receptor interacting protein-like 2	L-022498-02	0.55866	0.03407	-1.98678
29109	fhod1	formin homology 2 domain containing 1	L-013709-01	0.52756	0.05277	-1.98316
9111	nmi	N-myc (and STAT) interactor	L-004202-00	0.57706	0.000163688	-1.95926
131920	TMEM207	transmembrane protein 207	L-032030-01	0.53234	0.05733	-1.897
79664	NARG2	NMDA receptor regulated 2	L-014387-00	0.59321	0.01588	-1.85047
23291	Fbxw11	F-box and WD repeat domain containing 11	L-003490-00	0.55876	0.03527	-1.84928
9770	RASSF2	Ras association (RalGDS/AF-6) domain family member 2	L-007767-00	0.56146	0.03506	-1.84013
10270	AKAP8	A kinase (PRKA) anchor protein 8	L-009656-00	0.58212	0.00732	-1.83085
84890	Ado	2-aminoethanethiol (cysteamine) dioxygenase	L-015855-01	0.5986	0.00826	-1.82063
90693	CCDC126	coiled-coil domain containing 126	L-016556-02	0.5986	0.00826	-1.82063
55790	CSGALNACT1	chondroitin sulfate N-acetylgalactosaminyltransferase 1	L-016174-01	0.54738	0.0541	-1.7903
5862	RAB2A	RAB2A, member RAS oncogene family	L-010533-00	0.59389	0.03996	-1.78632
126003	Trappc5	trafficking protein particle complex 5	L-024079-01	0.59033	0.00325	-1.78588
8838	Wisp3	WNT1 inducible signaling pathway protein 3	L-011542-00	0.58678	0.000743754	-1.75424
84967	LSM10	LSM10, U7 small nuclear RNA associated	L-015031-02	0.54051	0.06328	-1.7502
51302	CYP39A1	cytochrome P450, family 39, subfamily A, polypeptide 1	L-008432-02	0.57981	0.01881	-1.72662
7752	ZNF200	zinc finger protein 200	L-021469-00	0.5813	0.02016	-1.72091
9985	Rec8	REC8 homolog (yeast)	L-021277-00	0.5813	0.02016	-1.72091
5664	psen2	presenilin 2 (Alzheimer disease 4)	L-006018-00	0.60877	0.03244	-1.71719
4700	ndufa6	NADH dehydrogenase (ubiquinone) 1 alpha subcomplex, 6, 14kDa	L-015716-02	0.57395	0.05462	-1.69743
56063	C1orf91	chromosome 1 open reading frame 91	L-015585-02	0.59443	0.01563	-1.68597
284391	ZNF844	zinc finger protein 844	L-031230-02	0.58992	0.0178	-1.67104
11266	DUSP12	dual specificity phosphatase 12	L-007886-00	0.56347	0.04192	-1.65725
5873	Rab27a	RAB27A, member RAS oncogene family	L-004667-00	0.59143	0.00584	-1.64397
399979	SNX19	sorting nexin 19	L-029832-01	0.57923	0.03292	-1.64001
387642	C10orf115	chromosome 10 open reading frame 115	L-029772-01	0.55291	0.05617	-1.63396
23633	KPNA6	karyopherin alpha 6 (importin alpha 7)	L-017295-00	0.5907	0.00341	-1.62331
84962	JUB	jub, ajuba homolog (Xenopus laevis)	L-021473-01	0.6034	0.01505	-1.61721
91544	Ubxn11	UBX domain protein 11	L-016403-02	0.59801	0.02267	-1.61646
23244	PDS5A	PDS5, regulator of cohesion maintenance, homolog A (S. cerevisiae)	L-014071-01	0.58203	0.02427	-1.616
25804	LSM4	LSM4 homolog, U6 small nuclear RNA associated (S. cerevisiae)	L-017025-01	0.58203	0.02427	-1.616
23484	LEPROTL1	leptin receptor overlapping transcript-like 1	L-020301-00	0.57732	0.03092	-1.60584
4430	MYO1B	myosin IB	L-023110-01	0.53408	0.08394	-1.59481
154791	c7orf55	chromosome 7 open reading frame 55	L-027202-02	0.60061	0.00268	-1.55668
9928	KIF14	kinesin family member 14	L-003319-00	0.59649	0.00132	-1.54903
55644	osgep	O-sialoglycoprotein endopeptidase	L-005981-00	0.54704	0.06861	-1.52836
55238	SLC38A7	solute carrier family 38, member 7	L-007328-02	0.56791	0.05313	-1.5072
23247	kiaa0556	KIAA0556	L-003984-02	0.59541	0.01006	-1.49904
196527	Ano6	anoctamin 6	L-003867-01	0.60102	0.01187	-1.498
84876	orai1	ORAI calcium release-activated calcium modulator 1	L-014998-00	0.51895	0.09376	-1.49112
91614	DEPDC7	DEP domain containing 7	L-016878-01	0.58184	0.04553	-1.48114
5900	RALGDS	ral guanine nucleotide dissociation stimulator	L-005193-00	0.58294	0.0348	-1.47969
56990	CDC42SE2	CDC42 small effector 2	L-020826-00	0.59939	0.02265	-1.47942
285753	C6orf182	chromosome 6 open reading frame 182	L-018100-01	0.59486	0.02478	-1.47535
192286	HIGD2A	HIG1 hypoxia inducible domain family, member 2A	L-016491-02	0.55123	0.06716	-1.47426
8771	TNFRSF6B	tumor necrosis factor receptor superfamily, member 6b, decoy; regulator of telomere elongation helicase 1	L-008102-00	0.5969	0.01506	-1.46871
338611	RPS26P40	ribosomal protein S26 pseudogene 40	L-026454-01	0.58952	0.03234	-1.46319
10480	EIF3M	eukaryotic translation initiation factor 3, subunit M	L-016219-01	0.60114	0.00526	-1.44272
2177	Fancd2	Fanconi anemia, complementation group D2	L-016376-00	0.6295	0.02395	-1.4389
2776	GNAQ	guanine nucleotide binding protein (G protein), q polypeptide	L-008562-00	0.5859	0.05704	-1.42723
79324	OR51G1	olfactory receptor, family 51, subfamily G, member 1	L-032427-02	0.60819	0.02183	-1.40096
81844	TRIM56	tripartite motif-containing 56	L-007079-00	0.60281	0.02945	-1.38994
90861	HN1L	hematological and neurological expressed 1-like	L-021300-02	0.60281	0.02945	-1.38994
8518	IKBKAP	inhibitor of kappa light polypeptide gene enhancer in B-cells, kinase complex-associated protein	L-009371-00	0.59061	0.03332	-1.3696
55734	ZFP64	zinc finger protein 64 homolog (mouse)	L-007017-00	0.57818	0.05265	-1.36322
55857	PLK1S1	non-protein coding RNA 153	L-017957-01	0.57818	0.05265	-1.36322
81839	VANGL1	vang-like 1 (van gogh, Drosophila)	L-016662-00	0.60517	0.02817	-1.3627
3796	KIF2A	kinesin heavy chain member 2A	L-004959-00	0.61356	0.03921	-1.34679
79778	micall2	MICAL-like 2	L-014425-02	0.61477	0.0146	-1.3464
78992	Yipf2	Yip1 domain family, member 2	L-016133-02	0.59203	0.04469	-1.32419
81609	SNX27	sorting nexin family member 27	L-017346-01	0.59203	0.04469	-1.32419
10201	Nme6	non-metastatic cells 6, protein expressed in (nucleoside-diphosphate kinase)	L-006755-00	0.6058	0.01184	-1.3132
83732	RIOK1	RIO kinase 1 (yeast)	L-005368-00	0.61897	0.00659	-1.31181
59307	SIGIRR	single immunoglobulin and toll-interleukin 1 receptor (TIR) domain	L-008082-00	0.6153	0.000150447	-1.30204
81614	Nipa2	non imprinted in Prader-Willi/Angelman syndrome 2	L-014672-01	0.58664	0.05231	-1.2853
10947	AP3M2	adaptor-related protein complex 3, mu 2 subunit	L-012309-02	0.57036	0.06196	-1.27697
64422	ATG3	ATG3 autophagy related 3 homolog (S. cerevisiae)	L-015375-00	0.60435	0.02967	-1.2764
7223	Trpc4	transient receptor potential cation channel, subfamily C, member 4	L-006510-01	0.60662	0.01564	-1.26894
136647	C7orf11	chromosome 7 open reading frame 11	L-016379-02	0.58911	0.04689	-1.25146
51249	tmem69	transmembrane protein 69	L-021136-02	0.59393	0.03879	-1.2214
10048	RANBP9	RAN binding protein 9	L-012061-00	0.60032	0.03274	-1.20891
25914	RTTN	rotatin	L-031139-01	0.60482	0.02338	-1.20589
5238	Pgm3	phosphoglucomutase 3	L-013912-01	0.60346	0.0535	-1.19889
10111	rad50	RAD50 homolog (S. cerevisiae)	L-005232-00	0.5902	0.04706	-1.19434
1296	COL8A2	collagen, type VIII, alpha 2	L-012020-00	0.62845	0.0317	-1.1881
6507	SLC1A3	solute carrier family 1 (glial high affinity glutamate transporter), member 3	L-007427-00	0.58514	0.05422	-1.17804
11070	Tmem115	transmembrane protein 115	L-018693-00	0.61027	0.01568	-1.16682
388276	LOC388276	hCG2045437	L-030621-01	0.48342	0.15445	-1.16082
8853	Asap2	ArfGAP with SH3 domain, ankyrin repeat and PH domain 2	L-011544-00	0.61551	0.01126	-1.11761
283554	GPR137C	G protein-coupled receptor 137C	L-005743-02	0.61008	0.03119	-1.10267
388569	ZNF324B	zinc finger protein 324B	L-032073-02	0.59939	0.04631	-1.09943
114757	CYGB	cytoglobin	L-016960-01	0.62495	0.01544	-1.09
283659	PRTG	protogenin homolog (Gallus gallus)	L-022248-02	0.61543	0.02363	-1.08319
55908	LOC55908	hepatocellular carcinoma-associated gene TD26	L-013833-02	0.60401	0.04419	-1.08226
57471	ERMN	ermin, ERM-like protein	L-027986-02	0.60401	0.04419	-1.08226
22955	SCMH1	sex comb on midleg homolog 1 (Drosophila)	L-012809-00	0.60408	0.03774	-1.06945
5764	PTN	pleiotrophin	L-018793-00	0.6537	0.00402	-1.06389
55969	c20orf24	chromosome 20 open reading frame 24	L-020579-02	0.62557	0.000331006	-1.05763
90624	LYRM7	Lyrm7 homolog (mouse)	L-018887-01	0.62916	0.00575	-1.05356
134510	UBLCP1	ubiquitin-like domain containing CTD phosphatase 1	L-016328-02	0.62078	0.01607	-1.04054
10397	ndrg1	N-myc downstream regulated 1	L-010563-00	0.58979	0.0608	-1.04019
301	ANXA1	annexin A1	L-011161-00	0.61329	0.05312	-1.02836
30000	Tnpo2	transportin 2	L-020491-00	0.61498	0.02233	-1.02645
55582	KIF27	kinesin family member 27	L-008723-00	0.62523	0.01419	-1.00974
84959	UBASH3B	ubiquitin associated and SH3 domain containing, B	L-008533-00	0.61779	0.0354	-1.00059
22992	KDM2A	lysine (K)-specific demethylase 2A	L-012458-00	0.6172	0.02075	-0.99694
83891	SNX25	sorting nexin 25	L-014761-01	0.62318	0.02778	-0.98901
84869	cbr4	carbonyl reductase 4	L-008420-01	0.62318	0.02778	-0.98901
90203	SNX21	sorting nexin family member 21	L-013643-01	0.62318	0.02778	-0.98901
8645	KCNK5	potassium channel, subfamily K, member 5	L-006264-00	0.60279	0.0497	-0.97828
51523	CXXC5	CXXC finger 5	L-018807-01	0.62043	0.01463	-0.97436
7409	VAV1	vav 1 guanine nucleotide exchange factor	L-003935-00	0.61209	0.03654	-0.96709
288	ANK3	ankyrin 3, node of Ranvier (ankyrin G)	L-011207-00	0.64838	0.01704	-0.95825
347732	CATSPER3	cation channel, sperm associated 3	L-008518-00	0.59364	0.06842	-0.93566
10398	MYL9	myosin, light chain 9, regulatory	L-019044-00	0.62564	0.00306	-0.93324
7076	TIMP1	TIMP metallopeptidase inhibitor 1	L-011792-00	0.62523	0.01068	-0.9208
55142	HAUS2	HAUS augmin-like complex, subunit 2	L-021161-01	0.62523	0.01068	-0.9208
57727	NCOA5	nuclear receptor coactivator 5	L-013157-00	0.61428	0.04371	-0.91913
374879	ZNF699	zinc finger protein 699	L-031221-01	0.62037	0.03062	-0.91895
57404	cyp20a1	cytochrome P450, family 20, subfamily A, polypeptide 1	L-009929-01	0.59837	0.06621	-0.91353
55082	arglu1	arginine and glutamate rich 1	L-021093-01	0.61958	0.03621	-0.90907
10746	MAP3K2	mitogen-activated protein kinase kinase kinase 2	L-003582-00	0.61469	0.03874	-0.90309
2245	fgd1	FYVE, RhoGEF and PH domain containing 1	L-009612-00	0.63323	0.03846	-0.89227
11017	SNRNP27	small nuclear ribonucleoprotein 27kDa (U4/U6.U5)	L-012758-01	0.61323	0.04177	-0.88453
283585	LOC283585	hypothetical LOC283585	L-030316-01	0.63147	0.000951894	-0.86585
11161	c14orf1	chromosome 14 open reading frame 1	L-019683-01	0.62265	0.02845	-0.8392
25901	CCDC28A	coiled-coil domain containing 28A	L-012989-02	0.62265	0.02845	-0.8392
26272	FBXO4	F-box protein 4	L-012433-00	0.62265	0.02845	-0.8392
57472	CNOT6	CCR4-NOT transcription complex, subunit 6	L-019101-00	0.63121	0.02235	-0.81514
51100	sh3glb1	SH3-domain GRB2-like endophilin B1	L-017086-00	0.60805	0.05876	-0.81154
285268	ZNF621	zinc finger protein 621	L-032023-02	0.61462	0.05272	-0.80283
7095	SEC62	SEC62 homolog (S. cerevisiae)	L-010218-01	0.60922	0.05964	-0.79763
51490	c9orf114	chromosome 9 open reading frame 114	L-010900-02	0.63132	0.000777845	-0.79366
826	capns1	calpain, small subunit 1	L-009979-00	0.58778	0.10274	-0.7921
80216	ALPK1	alpha-kinase 1	L-005009-00	0.63336	0.02694	-0.78189
55749	Ccar1	cell division cycle and apoptosis regulator 1	L-013828-02	0.61924	0.05073	-0.77065
58500	ZNF250	zinc finger protein 250	L-025860-01	0.61924	0.05073	-0.77065
89932	Papln	papilin, proteoglycan-like sulfated glycoprotein	L-030307-00	0.63994	0.00949	-0.76125
29780	PARVB	parvin, beta	L-016078-02	0.62439	0.03565	-0.75538
90416	c15orf57	chromosome 15 open reading frame 57	L-019187-02	0.62614	0.04425	-0.74925
5931	RBBP7	retinoblastoma binding protein 7	L-011375-00	0.62441	0.03816	-0.74891
51362	Cdc40	cell division cycle 40 homolog (S. cerevisiae)	L-013213-01	0.63206	0.01514	-0.74352
51479	Ankfy1	ankyrin repeat and FYVE domain containing 1	L-013161-00	0.61868	0.04947	-0.73908
374973	C1orf223	chromosome 1 open reading frame 223	L-027472-02	0.63065	0.03004	-0.73293
57609	DIP2B	DIP2 disco-interacting protein 2 homolog B (Drosophila)	L-032699-01	0.62985	0.03573	-0.72807
22901	ARSG	arylsulfatase G	L-008346-01	0.62984	0.02794	-0.71493
256471	MFSD8	major facilitator superfamily domain containing 8	L-007362-02	0.60886	0.07482	-0.70229
80196	RNF34	ring finger protein 34	L-007072-00	0.63573	0.03068	-0.69796
29116	MYLIP	myosin regulatory light chain interacting protein	L-006976-00	0.63603	0.00588	-0.69214
55619	dock10	dedicator of cytokinesis 10	L-023079-00	0.6408	0.00621	-0.68769
138162	C9orf116	chromosome 9 open reading frame 116	L-015933-02	0.636	0.02248	-0.68208
221178	SPATA13	spermatogenesis associated 13	L-015469-01	0.636	0.02248	-0.68208
317	Apaf1	apoptotic peptidase activating factor 1	L-003456-01	0.63297	0.05237	-0.6805
10945	KDELR1	KDEL (Lys-Asp-Glu-Leu) endoplasmic reticulum protein retention receptor 1	L-019136-01	0.63576	0.01738	-0.67764
4200	ME2	malic enzyme 2, NAD(+)-dependent, mitochondrial	L-009461-01	0.63802	0.04523	-0.67209
256364	EML3	echinoderm microtubule associated protein like 3	L-015766-01	0.6249	0.05214	-0.65794
29078	Ndufaf4	NADH dehydrogenase (ubiquinone) 1 alpha subcomplex, assembly factor 4; similar to HSPC125	L-020684-02	0.63529	0.02024	-0.65786
57679	ALS2	amyotrophic lateral sclerosis 2 (juvenile)	L-014168-00	0.62421	0.05774	-0.6413
261726	TIPRL	TIP41, TOR signaling pathway regulator-like (S. cerevisiae)	L-019323-01	0.64175	0.000376144	-0.63488
27030	MLH3	mutL homolog 3 (E. coli)	L-009939-00	0.61942	0.06383	-0.62987
201725	C4orf46	hypothetical LOC100129478; chromosome 4 open reading frame 46	L-028275-02	0.64134	0.01492	-0.61063
6772	STAT1	signal transducer and activator of transcription 1, 91kDa	L-003543-00	0.64042	0.0108	-0.60806
391	RHOG	ras homolog gene family, member G (rho G)	L-008995-00	0.60745	0.10199	-0.60692
10623	POLR3C	polymerase (RNA) III (DNA directed) polypeptide C (62kD)	L-019448-02	0.63412	0.03758	-0.59284
58533	snx6	sorting nexin 6	L-017557-00	0.63481	0.04274	-0.58712
8455	ATRN	attractin	L-012403-01	0.64083	0.02454	-0.5462
158248	TTC16	tetratricopeptide repeat domain 16	L-017031-02	0.62984	0.05913	-0.54273
11258	DCTN3	dynactin 3 (p22)	L-012365-00	0.64221	0.01618	-0.54113
55182	Rnf220	ring finger protein 220	L-021044-00	0.62917	0.06476	-0.52894
57134	MAN1C1	mannosidase, alpha, class 1C, member 1	L-020422-01	0.62917	0.06476	-0.52894
9559	Vps26a	vacuolar protein sorting 26 homolog A (S. pombe)	L-013195-00	0.64507	0.00422	-0.52347
9653	Hs2st1	heparan sulfate 2-O-sulfotransferase 1	L-003863-01	0.64507	0.00422	-0.52347
221079	ARL5B	ADP-ribosylation factor-like 5B	L-017861-02	0.63518	0.05157	-0.51117
79810	PTCD2	pentatricopeptide repeat domain 2	L-016139-01	0.65012	0.01033	-0.50069
90268	Fam105b	family with sequence similarity 105, member B	L-018991-02	0.64894	0.01848	-0.49488
116028	C16orf75	chromosome 16 open reading frame 75	L-015684-01	0.64894	0.01848	-0.49488
29062	WDR91	WD repeat domain 91	L-020659-01	0.62762	0.07102	-0.49202
55967	NDUFA12	NADH dehydrogenase (ubiquinone) 1 alpha subcomplex, 12	L-009094-01	0.64542	0.02774	-0.48825
117178	SSX2IP	synovial sarcoma, X breakpoint 2 interacting protein	L-020361-01	0.62943	0.07367	-0.47136
196441	Zfc3h1	zinc finger, C3H1-type containing	L-020839-02	0.64053	0.04401	-0.4709
81566	CSRNP2	cysteine-serine-rich nuclear protein 2	L-014659-00	0.63698	0.06254	-0.4502
55032	SLC35A5	solute carrier family 35, member A5	L-007541-02	0.6514	0.00879	-0.43328
55972	SLC25A40	solute carrier family 25, member 40	L-007354-02	0.6514	0.00879	-0.43328
23074	UHRF1BP1L	UHRF1 binding protein 1-like	L-026913-01	0.6447	0.03355	-0.42759
23215	Bat2l2	BAT2 domain containing 1	L-014078-00	0.6447	0.03355	-0.42759
10013	HDAC6	histone deacetylase 6	L-003499-00	0.64972	0.00236	-0.42693
55280	CWF19L1	CWF19-like 1, cell cycle control (S. pombe)	L-016322-02	0.64508	0.04226	-0.41821
63979	FIGNL1	fidgetin-like 1	L-019091-01	0.64508	0.04226	-0.41821
51754	TMEM8B	transmembrane protein 8B	L-017716-02	0.65072	0.02024	-0.41338
60493	Fastkd5	FAST kinase domains 5	L-017125-01	0.65072	0.02024	-0.41338
23514	KIAA0146	KIAA0146	L-025937-01	0.64766	0.02389	-0.41162
401720	FIGNL2	fidgetin-like 2	L-030094-01	0.65204	0.000199607	-0.40375
148022	TICAM1	toll-like receptor adaptor molecule 1	L-012833-00	0.65163	0.01434	-0.39298
5604	MAP2K1	mitogen-activated protein kinase kinase 1	L-003571-00	0.66327	0.00952	-0.38275
51501	C11orf73	chromosome 11 open reading frame 73	L-016862-02	0.65089	0.01149	-0.38172
65990	FAM173A	family with sequence similarity 173, member A	L-014255-02	0.64712	0.04485	-0.3723
55915	LANCL2	LanC lantibiotic synthetase component C-like 2 (bacterial)	L-017118-01	0.65038	0.03476	-0.35978
55930	MYO5C	myosin VC	L-031960-00	0.65038	0.03476	-0.35978
84976	DISP1	dispatched homolog 1 (Drosophila)	L-013596-01	0.65374	0.02527	-0.35424
23161	Snx13	sorting nexin 13	L-009381-01	0.6484	0.03825	-0.34866
8100	IFT88	intraflagellar transport 88 homolog (Chlamydomonas)	L-012281-01	0.65438	0.00894	-0.32368
9663	LPIN2	lipin 2	L-013458-01	0.65438	0.00894	-0.32368
10010	TANK	TRAF family member-associated NFKB activator	L-005255-00	0.65397	0.02268	-0.30497
57102	c12orf4	chromosome 12 open reading frame 40; chromosome 12 open reading frame 4	L-016596-02	0.65569	0.02726	-0.28583
57475	PLEKHH1	pleckstrin homology domain containing, family H (with MyTH4 domain) member 1	L-030302-01	0.65569	0.02726	-0.28583
159090	Fam122b	family with sequence similarity 122B	L-016085-01	0.65041	0.05798	-0.26809
30820	KCNIP1	Kv channel interacting protein 1	L-013559-00	0.65708	0.01057	-0.25919
83444	Ino80b	INO80 complex subunit B	L-009848-01	0.66031	0.01116	-0.24276
80742	Prr3	proline rich 3	L-014624-02	0.65196	0.06848	-0.22985
5832	ALDH18A1	aldehyde dehydrogenase 18 family, member A1	L-006785-00	0.64679	0.1005	-0.22845
23070	FTSJD2	FtsJ methyltransferase domain containing 2	L-014142-01	0.65782	0.02493	-0.22259
7023	TFAP4	transcription factor AP-4 (activating enhancer binding protein 4)	L-009504-00	0.65903	0.01552	-0.21983
57162	PELI1	pellino homolog 1 (Drosophila)	L-013814-01	0.66133	0.00524	-0.2048
84932	Rab2b	RAB2B, member RAS oncogene family	L-010370-02	0.65794	0.04646	-0.20021
55105	gpatch2	G patch domain containing 2	L-021111-02	0.66099	0.01976	-0.19409
23329	tbc1d30	TBC1 domain family, member 30	L-026976-00	0.66104	0.01044	-0.17972
51074	APIP	APAF1 interacting protein; similar to APAF1 interacting protein	L-008475-01	0.65956	0.03916	-0.16694
129285	KLRAQ1	KLRAQ motif containing 1	L-017065-01	0.66151	0.02831	-0.16106
79832	QSER1	glutamine and serine rich 1	L-014444-00	0.66392	0.02443	-0.13372
144132	DNHD1	dynein heavy chain domain 1	L-015858-01	0.66069	0.0574	-0.12816
389161	C3orf16	chromosome 3 open reading frame 16	L-028177-01	0.66313	0.02986	-0.12812
115950	ZNF653	zinc finger protein 653	L-016539-01	0.6651	0.00438	-0.12688
6885	MAP3K7	mitogen-activated protein kinase kinase kinase 7	L-003790-00	0.66409	0.00836	-0.12267
85440	DOCK7	dedicator of cytokinesis 7	L-031725-00	0.6657	0.01878	-0.10083
4548	mtr	5-methyltetrahydrofolate-homocysteine methyltransferase	L-009896-00	0.66805	0.01629	-0.08847
55760	DHX32	DEAH (Asp-Glu-Ala-His) box polypeptide 32	L-003768-01	0.66595	0.02678	-0.08125
55208	DCUN1D2	DCN1, defective in cullin neddylation 1, domain containing 2 (S. cerevisiae)	L-020261-01	0.66663	0.00226	-0.08004
55312	RFK	riboflavin kinase	L-007260-00	0.66697	0.01678	-0.06691
127396	ZNF684	zinc finger protein 684	L-016658-02	0.66685	0.02075	-0.06412
133491	C5orf47	chromosome 5 open reading frame 47	L-028413-02	0.66726	0.00621	-0.06101
23059	cluap1	clusterin associated protein 1	L-014449-02	0.66723	0.01162	-0.05529
51058	Znf691	zinc finger protein 691	L-020950-02	0.66723	0.01162	-0.05529
1639	DCTN1	dynactin 1 (p150, glued homolog, Drosophila)	L-012874-00	0.66752	0.04411	-0.05321
387885	Ccdc42b	coiled-coil domain containing 42B	L-030170-02	0.66807	0.02288	-0.03851
89846	FGD3	FYVE, RhoGEF and PH domain containing 3	L-010371-01	0.66813	0.04562	-0.03144
23081	KDM4C	lysine (K)-specific demethylase 4C	L-004293-01	0.6712	0.0094	0.02413
51109	rdh11	retinol dehydrogenase 11 (all-trans/9-cis/11-cis)	L-003629-01	0.6712	0.0094	0.02413
54902	TTC19	tetratricopeptide repeat domain 19	L-013361-00	0.67126	0.01928	0.02716
4637	myl6	myosin, light chain 6, alkali, smooth muscle and non-muscle	L-013091-00	0.67205	0.06479	0.03078
5069	PAPPA	PAPPA antisense RNA (non-protein coding); pregnancy-associated plasma protein A, pappalysin 1	L-005130-00	0.67205	0.06479	0.03078
23176	SEPT8	septin 8	L-010647-00	0.67268	0.01932	0.05107
387890	Tmem233	similar to mCG53783	L-030177-02	0.67632	0.04927	0.09524
4644	MYO5A	myosin VA (heavy chain 12, myoxin)	L-019321-00	0.67284	0.02306	0.10366
3981	LIG4	ligase IV, DNA, ATP-dependent	L-004254-00	0.6771	0.05764	0.11924
23355	vps8	vacuolar protein sorting 8 homolog (S. cerevisiae)	L-023668-00	0.67886	0.04139	0.13865
23499	MACF1	microtubule-actin crosslinking factor 1	L-013618-00	0.67886	0.04139	0.13865
51647	FAM96B	family with sequence similarity 96, member B	L-020340-01	0.67656	0.01178	0.15033
1746	Dlx2	distal-less homeobox 2	L-011846-00	0.67363	0.01867	0.15252
79034	C7orf26	chromosome 7 open reading frame 26	L-016351-02	0.6789	0.03038	0.18203
7092	TLL1	tolloid-like 1	L-006046-00	0.67887	0.000615668	0.18698
55643	BTBD2	BTB (POZ) domain containing 2	L-016110-00	0.68118	0.03332	0.20853
3320	HSP90AA1	heat shock protein 90kDa alpha (cytosolic), class A member 2/1	L-005186-00	0.67337	0.00476	0.2168
3903	Lair1	leukocyte-associated immunoglobulin-like receptor 1	L-006418-00	0.67763	0.02982	0.22905
56953	nt5m	5',3'-nucleotidase, mitochondrial	L-013214-01	0.68614	0.04034	0.2772
57153	SLC44A2	solute carrier family 44, member 2	L-018034-01	0.6822	0.01024	0.28221
23365	ARHGEF12	Rho guanine nucleotide exchange factor (GEF) 12	L-008480-00	0.68902	0.04243	0.29433
2564	Gabre	gamma-aminobutyric acid (GABA) A receptor, epsilon	L-006172-00	0.68241	0.03659	0.31445
57147	Scyl3	SCY1-like 3 (S. cerevisiae)	L-005357-00	0.68648	0.02582	0.33431
392	ARHGAP1	Rho GTPase activating protein 1	L-008966-00	0.67789	0.01591	0.36316
79894	Znf672	zinc finger protein 672; hypothetical LOC100130262	L-007070-02	0.6933	0.05073	0.36635
149499	C1orf92	chromosome 1 open reading frame 92	L-015707-01	0.69439	0.04614	0.38061
55676	SLC30A6	solute carrier family 30 (zinc transporter), member 6	L-007527-02	0.68683	0.0113	0.38676
26009	ZZZ3	zinc finger, ZZ-type containing 3	L-013939-01	0.71081	0.07325	0.46384
83932	C1orf124	chromosome 1 open reading frame 124	L-015442-02	0.68968	0.01514	0.4775
83401	Elovl3	elongation of very long chain fatty acids (FEN1/Elo2, SUR4/Elo3, yeast)-like 3	L-009945-00	0.69086	0.01367	0.51261
84864	MINA	MYC induced nuclear antigen	L-016031-01	0.69086	0.01367	0.51261
54991	C1orf159	chromosome 1 open reading frame 159	L-027330-02	0.69213	0.0038	0.5246
950	scarb2	scavenger receptor class B, member 2	L-012087-00	0.69225	0.03622	0.56866
989	SEPT7	septin 7	L-011607-00	0.69225	0.03622	0.56866
9014	TAF1B	TATA box binding protein (TBP)-associated factor, RNA polymerase I, B, 63kDa	L-012145-00	0.6983	0.000544465	0.59659
2956	msh6	mutS homolog 6 (E. coli)	L-019287-00	0.68294	0.00877	0.75255
55139	Ankzf1	ankyrin repeat and zinc finger domain containing 1	L-021152-00	0.70736	0.01034	0.86351
11077	HSF2BP	heat shock transcription factor 2 binding protein	L-012343-00	0.718	0.01685	0.93096
54478	FAM64A	family with sequence similarity 64, member A	L-021179-00	0.71728	0.02437	0.97354
55577	nagK	N-acetylglucosamine kinase	L-006750-00	0.72721	0.03841	1.00503
55102	ATG2B	ATG2 autophagy related 2 homolog B (S. cerevisiae)	L-016822-02	0.72857	0.01966	1.26273
23271	camsap1l1	calmodulin regulated spectrin-associated protein 1-like 1	L-022091-00	0.77422	0.02979	1.82481
4778	nfe2	nuclear factor (erythroid-derived 2), 45kDa	L-010049-00	0.74143	0.03435	1.91
5129	Cdk18	PCTAIRE protein kinase 3	L-004836-00	0.74674	0.0133	3.85896
79758	dhrs12	dehydrogenase/reductase (SDR family) member 12	L-014418-02	sparse well
51582	AZIN1	antizyme inhibitor 1	L-008552-01	sparse well
