# Supplementary material for: Genome-wide RNAi Screen Reveals a Role for Multipass Membrane Proteins in Endosome-to-Golgi Retrieval
Source: Cell Rep. 2014 Nov 20;9(5):1931–45. doi: 10.1016/j.celrep.2014.10.053 (PMC4542293; doi:10.1016/j.celrep.2014.10.053)
Supplement: Table S4. Reported Cellular Locations and Functional Information for the 88 Validated Hits, Related to Figure 2F [file mmc5.xlsx]

## Sheet: Validated Hits
Table S4: Reported cellular locations and functional information for the 88 validated hits. Listed are official gene symbol (column A), Entrez gene ID (column B), Gene name in full (column C), reported cellular location (column D), aliases used in the literature (column E), relevant functional information available in NCBI or found through our own literature search (column F) , and the number of …
Gene Symbol	Gene ID	Gene Name (in full)	Reported Location	Alias(es)	Functional Information	Number of siRNA sequences identical in siGenome and ON TARGETplus smartpools
ACSF3	197322	acyl-CoA synthetase family member 3	mitochondrion			0
CEP290	80184	centrosomal protein 290kDa	centrosome, microtubule organising centre and cilia		mutations in CEP290 cause retinal ciliopathy	0
CLTC	1213	clathrin, heavy chain (Hc)	trans-Golgi network, endosomes, plasma membrane		mediates formation of clathrin-coated vesicles	0
CTXN1	404217	cortexin 1	82 a.a. membrane protein		possible role in signalling	0
CWC15	51503	CWC15 spliceosome-associated protein homolog (S. cerevisiae)	nucleus, spliceosome		reported to interact with CDC5L, a gene implicated in clathrin-mediated endocytosis (Kozik et al., 2013)	0
DPAGT1	1798	GlcNAc-1-P transferase	membrane protein, ER			0
ECSIT	51295	ECSIT homolog (Drosophila)	cytoplasm, mitochondrion	SITPEC	adapter protein of Toll-like and IL-1 receptor signalling pathway	0
ERCC8	1161	excision repair cross-complementing rodent repair deficiency, complementation group 8	nucleus	CSA; CKN1; UVSS2	mutations in ERCC8 cause Cockayne syndrome	0
GNL2	29889	guanine nucleotide binding protein-like 2 (nucleolar)	nucleus			0
GRINA	2907	glutamate receptor, ionotropic, N-methyl D-aspartate-associated protein 1 (glutamate binding)	6 or 7 TM membrane protein	LFG1, NMDARA1, TMBIM3	glutamate binding, component of NMDA receptor, overexpression of a fragment protects against Shiga Toxin and perturbs TGN46 localization	0
KCNK3	3777	potassium channel, subfamily K, member 3	membrane protein, present at plasma membrane	OAT1; TASK; TBAK1; K2p3.1; TASK-1	has ExxxLL and YxxPhi motifs in predicted cytoplasmic tail. Reported to associate with Syntaxin 8 (Renigunta et al., 2014)	0
LAPTM4A	9741	lysosomal protein transmembrane 4 alpha	Golgi and post-Golgi membranes	MBNT; Mtrp; LAPTM4; HUMORF13	regulates the localization of hOCT2, a cation transporter	0
LY6E	4061	lymphocyte antigen 6 complex, locus E	membrane protein, GPI-anchored	RIGE; SCA2; RIG-E; SCA-2; TSA-1	function unknown	0
NDUFA3	4696	NADH dehydrogenase (ubiquinone) 1 alpha subcomplex, 3, 9kDa	mitochondrion	B9; CI-B9	component of respiratory chain complex 1	0
NPAT	4863	nuclear protein, ataxia-telangiectasia locus	nucleus	E14; p220; E14/NPAT	transcriptional regulation	0
PLD3	23646	phospholipase D family, member 3	membrane protein (type II), localized to ER	HUK4; HU-K4	reported to interact with HRS-1, a component of the endosomal ESCRT-0 complex; downregulated in Alzheimer's disease patient brains (Cruchaga et al., 2014)	0
POC1B	282809	POC1 centriolar protein homolog B (Chlamydomonas)	cytoplasm, centrosome, centriole	PIX1; TUWD12; WDR51B	microtubule-associated; involved in ciliogenesis	0
POLE	5426	polymerase (DNA directed), epsilon, catalytic subunit	nucleus	POLE1	DNA polymerase	0
PTK2	5747	PTK2 protein tyrosine kinase 2	cytoplasm, focal adhesions	FAK; FADK; FAK1; FRNK; PPP1R71; p125FAK; pp125FAK	key regulator of focal adhesions; modulates activity of Rho through GEFs and GAPs; reported interaction with dynamin and ZFYVE21, an endosomal FYVE domain protein	0
SFT2D2	375035	SFT2 domain containing 2	membrane protein, possibly Golgi localized	UNQ512; RP4-747L4.1; dJ747L4.C1.2	similar to yeast Sft2 protein that interacts with Sed5 (syntaxin 5)	0
SH3PXD2A	9644	SH3 and PX domains 2A	cytoplasm, plasma membrane	FISH; TKS5; SH3MD1	5 SH3 domains and 1 PX domain; key regulator of invadopodia and podosome formation; interacts with PAK2	0
SKA1	220134	spindle and kinetochore associated complex subunit 1	mitotic spindle, centrosome	C18orf24	key component of kinetochore-microtubule interface	0
SLC22A10	387775	solute carrier family 22, member 10	membrane protein	OAT5; hOAT5	multi-membrane-spanning ion channel	0
SLC22A20	440044	solute carrier family 22, member 20	membrane protein	OAT6, hOAT6	multi-membrane-spanning ion channel	0
SLC26A8	116369	solute carrier family 26, member 8	membrane protein, plasma membrane	TAT1	multi-membrane-spanning ion channel; several YxxPhi motifs in cytoplasmic tail; interacts with RACGAP1; expression may be restricted to testis	0
STRAP	11171	serine/threonine kinase receptor associated protein	plasma membrane, cytoplasm, nucleus, spliceosome	MAWD; PT-WD; UNRIP	7 WD repeats; might function in regulating spliceosome	0
TIMM44	10469	translocase of inner mitochondrial membrane 44 homolog (yeast)	mitochondrion	TIM44	involved in protein translocation into mitochondrion	0
TMEM201	199953	transmembrane protein 201	membrane protein, localized to inner nuclear membrane	NET5; RP13-15M17.2	localizes to mitotic spindle	0
TNK2	10188	tyrosine kinase, non-receptor, 2	membrane associated, clathrin coated vesicles and endosomes	ACK; ACK1; ACK-1; p21cdc42Hs	tyrosine kinase; CDC42 effector; implicated in down-regulation of activated EGF receptor; interaction with clathrin heavy chain (CLTC) reported	0
TNS4	84951	tensin 4	cytoplasm, cytoskeleton, focal adhesion	CTEN; PP14434	oncogene in colorectal cancer; may promote integrin-mediated metastasis	0
ZDHHC5	25921	zinc finger, DHHC-type containing 5	membrane protein, plasma membrane	DHHC5; ZNF375	palmitoyl transferase with large cytoplasmic tail domain containing several YxxPhi motifs; implicated in palmitoylation of multiple proteins including Flotillin-2 and GRIP1	0
C19ORF26	255057	unknown	unknown	DOS - Downstream of Stk11		1
CEP192	55125	centrosomal protein 192kDa	centrosome, microtubule organising centre	PPP1R62	a co-factor for Aurora A	1
GLRX	2745	glutaredoxin 2	mitochondrion			1
GTF2E1	2960	general transcription factor IIE, polypeptide 1, alpha 56kDa	nucleus	FE; TF2E1; TFIIE-A		1
H1FX	8971	H1 histone family, member X	nucleus			1
KCNV2	169522	potassium channel, subfamily V, member 2	membrane protein, present at plasma membrane	Kv8.2; RCD3B; KV11.1	has DxxxLL and YxxPhi motifs in N-terminal cytoplasmic domain; associated with cone-rod dystrophy; co-IP with GFP-Rab9 (Vardarajan et al., 2012)	1
KCTD13	253980	potassium channel tetramerisation domain containing 13	nucleus	PDIP1; FKSG86; POLDIP1; hBACURD1	not a K-channel; component of E3 ubiquitin ligase complex that regulates RhoA	1
LOC100288842	100288842	UDP-GlcNAc:betaGal beta-1,3-N-acetylglucosaminyltransferase 5 pseudogene	membrane	KIAA0072; DKFZp313O0129	pseudogene	1
MAP3K6	9064	mitogen-activated protein kinase kinase kinase 6	cytoplasm	ASK2; MEKK6; MAPKKK6	signal transduction	1
MAPK12	6300	mitogen-activated protein kinase 12	cytoplasm	ERK3; ERK6; SAPK3; PRKM12; SAPK-3; P38GAMMA	signal transduction	1
MBNL3	55796	muscleblind-like splicing regulator 3	Golgi and other membranes also presumed nucleus	CHCR; MBLX; MBXL; MBLX39	involved in splicing	1
MCPH1	79648	microcephalin 1	cytoplasm, centrosome	MCT; BRIT1	possibly involved in chromosome condensation; mutations cause microcephaly	1
METAP1D	254042	methionyl aminopeptidase type 1D (mitochondrial)	mitochondrion	MAP1D; Metap1l		1
METTL8	79828	methyltransferase like 8	cytoplasm, nucleus			1
MFAP1	4236	microfibrillar-associated protein 1	possibly secreted			1
MNT	4335	MAX binding protein	nucleus	ROX; MAD6; MXD6; bHLHd3	transcriptional regulation	1
MPP2	4355	membrane protein, palmitoylated 2 (MAGUK p55 subfamily member 2)	membrane associated	DLG2	Palmitoylated; PDZ and SH3 domains	1
NUP107	57122	nucleoporin 107kDa	nuclear membrane	NUP84	component of nuclear pore complex	1
OTX1	5013	orthodenticle homeobox 1	nucleus		transcriptional regulation	1
PKDCC	91461	protein kinase domain containing, cytoplasmic homolog (mouse)	unknown, possibly localized to the Golgi	Vlk; SGK493		1
PKN2	5586	protein kinase N2	cytoplasm, midbody during cytokinesis	PAK2; PRK2; Pak-2; PRKCL2; PRO2042	PKC-related serine/threonine kinase; effector of Rho/Rac; required for abcission at the end of cytokinesis; also recruited to tight junctions; coIP with GFP-EHD1 (our own unpublished data)	1
PRPF31	26121	PRP31 pre-mRNA processing factor 31 homolog (S. cerevisiae)	nucleus, spliceosome	RP11; PRP31; NY-BR-99		1
PTBP1	5725	polypyrimidine tract binding protein 1	nucleus, possibly spliceosome	PTB; PTB2; PTB3; PTB4; pPTB; HNRPI; PTB-1; PTB-T; HNRNPI; HNRNP-I		1
RAB1B	81876	RAB1B, member RAS oncogene family	ER and Golgi membranes		key regulator of COP-I and COP-II vesicle formation and transport between ER and Golgi	1
RBM14	10432	RNA binding motif protein 14	nucleus	SIP; COAA; PSP2; SYTIP1; TMEM137	possible role in transcriptional regulation; reported interaction with synaptotagmin	1
RNF123	63891	ring finger protein 123	cytoplasm	KPC1; FP1477	ubiquitin E3 ligase	1
RPUSD4	84881	RNA pseudouridylate synthase domain containing 4	mitochondrion			1
RYR1	6261	ryanodine receptor 1 (skeletal)	membrane protein, ER and possibly plasma membrane	CCO; MHS; RYR; MHS1; RYDR; SKRR; RYR-1	very large protein (5038 amino acids); Ca2+ channel	1
SEC11C	90701	SEC11 homolog C (S. cerevisiae)	ER membrane	SPC21; SPCS4C; SEC11L3	type II transmembrane protein; component of signal peptidase complex	1
SELENBP1	8991	selenium binding protein 1	unknown	LPSB; SP56; hSBP; SBP56	unknown function; associated with schizophrenia and some cancers	1
SSR4	6748	signal sequence receptor, delta	membrane protein, localized to ER	TRAPD	involved in protein translocation into ER	1
TMTC4	84899	transmembrane and tetratricopeptide repeat containing 4	membrane protein		multi-membrane-spanning protein	1
TRIM68	55128	tripartite motif containing 68	possibly localized to Golgi	SS56; GC109; SS-56; RNF137	E3 Ubiquitin ligase; may interact with androgen receptor in prostate cancer cells	1
TXNDC15	79770	thioredoxin domain containing 15	probably type I membrane protein	UNQ335; C5orf14		1
VAV3	10451	vav 3 guanine nucleotide exchange factor	cytoplasm, plasma membrane		GEF for RhoG, RhoA and RAC1; implicated in integrin signalling pathways and metastasis of some cancers; detected associated with tyrosine kinase receptors (e.g. EGF receptor)	1
VWC2L	402117	von Willebrand factor C domain containing protein 2-like	secreted protein			1
ZNF511	118472	zinc finger protein 511	nucleus			1
C19ORF45	374877	unknown	unkown			2
TOR4A	54863	torsin family 4, member A	unknown	C9orf167	possible AAA ATPase, member of torsin family	2
CCL7	6354	chemokine (C-C motif) ligand 7	secreted, extracellular			2
FAM24B	196792	family with sequence similarity 24, member B	unknown, possibly secreted			2
FZD3	7976	frizzled family receptor 3	7 TM membrane protein, plasma membrane		receptor for Wnt	2
GRK6	2870	G protein-coupled receptor kinase 6	membrane associated	GPRK6	Wnt signalling pathway; functions with beta-arrestin 2 in CXCR4 endocytosis; alpha-synuclein (SNCA) is a reported substrate	2
METTL18	92342	methyltransferase like 18	cytoplasm	HPM1; AsTP2; C1orf156; RP1-117P20.4		2
MIF	4282	macrophage migration inhibitory factor (glycosylation-inhibiting factor)	cytoplasm and secreted	GIF; GLIF; MMIF	secreted via specialized non classical pathway	2
MMGT1	93380	membrane magnesium transporter 1	membrane protein, localized to ER, Golgi and post-Golgi	EMC5; TMEM32		2
NOV	4856	nephroblastoma overexpressed	secreted and reported intracellular	CCN3; NOVh; IBP-9; IGFBP9; IGFBP-9		2
PAK2	5062	p21 protein (Cdc42/Rac)-activated kinase 2	cytoplasm	PAK65; PAKgamma	serine/threonine kinase; effector of CDC42 and Rac; involved in regulating actin cytoskeleton; possible interaction with SH3PXD2A	2
SRSF3	6428	serine/arginine-rich splicing factor 3	nucleus, spliceosome	SFRS3; SRp20	RNA splicing	2
STK3	6788	serine/threonine kinase 3	cytoplasm, nucleus	KRS1; MST2	phosphorylates multiple targets including centrosomal proteins	2
ZNF503	84858	zinc finger protein 503	nucleus	NOLZ1; NOLZ-1		2
AGBL4	84871	ATP/GTP binding protein-like 4	cytosol	CCP6	Zn-binding carboxypeptidase/deglutamylase	3
MAPK11	5600	mitogen-activated protein kinase 11	cytoplasm	P38B; SAPK2; p38-2; PRKM11; SAPK2B; p38Beta; P38BETA2	signal transduction; loss causes fragmented Golgi (Chia et al., 2012)	3
MVD	4597	mevalonate (diphospho) decarboxylase	cytoplasm	MPD; FP17780	cholesterol biosynthesis	3
SNCA	6622	synuclein, alpha (non A4 component of amyloid precursor)	reported cytoplasmic, membrane associated, plasma membrane and nucleus	PD1; NACP; PARK1; PARK4	mutations cause Parkinson's disease; many reported interactions; overexpression of alpha-synuclein inhibits Rab1a function (Rab1a is 93% identical to Rab1b)	3
CIZ1	25792	CDKN1A interacting zinc finger protein 1	nucleus		reported to interact with SH3BP4 that functions in clathrin-mediated endocytosis	4
PPP4C	5531	protein phosphatase 4, catalytic subunit	cytoplasm, nucleus, also associated with plasma membrane	PP4; PPX; PP4C; PPH3; PPP4	implicated in regulating microtubules at centrosomes and also dephosphorylating histones	4

## Sheet: References
Chia, J., Goh, G., Racine, V., Ng, S., Kumar, P. and Bard, F. (2012). RNAi screening reveals a large signaling network controlling the Golgi apparatus in human cells. Mol Syst Biol. 8, 629.
Cruchaga, C., Karch, C.M., Jin, S.C., Benitez, B.A., Cai, Y., Guerreiro, R., Harari, O., Norton, J., Budde, J., Bertelsen, S., et al. (2014). Rare coding variants in the phospholipase D3 gene confer risk for Alzheimer's disease. Nature 505, 550-554.
Kozik, P., Hodson, N.A., Sahlender, D.A., Simecek, N., Soromani, C., Wu, J., Collinson, L.M. and Robinson, M.S. (2013). A human genome-wide screen for regulators of clathrin-coated vesicle formation reveals an unexpected role for the V-ATPase. Nat Cell Biol. 15, 50-60.
Renigunta, V., Fischer, T., Zuzarte, M., Kling, S., Zou, X., Siebert, K., Limberg, M.M., Rinné, S., Decher, N., Schlichthörl, G. and Daut, J. (2014).Cooperative endocytosis of the endosomal SNARE protein syntaxin-8 and the potassium channel TASK-1. Mol Biol Cell. 25, 1877-1891.
Vardarajan, B.N., Breusegem, S.Y., Harbour, M.E., Inzelberg, R., Friedland, R., St. George-Hyslop, P., Seaman, M.N., Farrer, L.A. (2012). Identification of Alzheimer disease-associated variants in genes that regulate retromer function. Neurobiol. Aging 33, 2231.e15-2231.e30.
